# Supplementary material for: Catalytic site flexibility facilitates the substrate and catalytic promiscuity of Vibrio dual lipase/transferase
Source: Nat Commun. 2023 Aug 9;14:4795. doi: 10.1038/s41467-023-40455-y (PMC10412561; doi:10.1038/s41467-023-40455-y)
Supplement: Supplementary file 4 — Source Data [file 41467_2023_40455_MOESM4_ESM.xlsx]

## Sheet: Fig. 2a
Specific esterase activity on p-nitrophenyl derivatives of fatty acids. pNP-ACA: p-Nitrophenyl acetic acid,pNP-BUA: p-Nitrophenyl butanoic acid, pNP-OCA: p-Nitrophenyl octanoic acid, pNP-LAA: p-Nitrophenyl lauric acid, pNP-PAA: p-Nitrophenyl palmitic acid.
pNP-ACA-1		pNP-ACA-2		pNP-ACA-3			pNP-BUA-1		pNP-BUA-2		pNP-BUA-3			pNP-OCA-1		pNP-OCA-2		pNP-OCA-3			pNP-LAA-1		pNP-LAA-2		pNP-LAA-3			pNP-PAA-1		pNP-PAA-2		pNP-PAA-3
Time (sec)	Abs	Time (sec)	Abs	Time (sec)	Abs		Time (sec)	Abs	Time (sec)	Abs	Time (sec)	Abs		Time (sec)	Abs	Time (sec)	Abs	Time (sec)	Abs		Time (sec)	Abs	Time (sec)	Abs	Time (sec)	Abs		Time (sec)	Abs	Time (sec)	Abs	Time (sec)	Abs
0.05	0.466824	0.05	0.494875	0.05	0.53167		0.05	0.301215	0.05	0.310182	0.05	0.327061		0.05	0.212066	0.05	0.215399	0.05	0.218249		0.05	0.244424	0.05	0.243699	0.05	0.250289		0.05	0.613101	0.05	0.607698	0.05	0.604653
0.15	0.466667	0.15	0.494992	0.15	0.53192		0.15	0.301212	0.15	0.310505	0.15	0.327436		0.15	0.212355	0.15	0.215462	0.15	0.218289		0.15	0.244578	0.15	0.244682	0.15	0.250746		0.15	0.613339	0.15	0.607798	0.15	0.60501
0.25	0.466732	0.25	0.494873	0.25	0.531694		0.25	0.301557	0.25	0.310489	0.25	0.327571		0.25	0.212416	0.25	0.215383	0.25	0.218223		0.25	0.244956	0.25	0.245059	0.25	0.250993		0.25	0.613521	0.25	0.608018	0.25	0.605195
0.35	0.466777	0.35	0.494787	0.35	0.531644		0.35	0.301731	0.35	0.310449	0.35	0.327736		0.35	0.212339	0.35	0.215539	0.35	0.218592		0.35	0.245585	0.35	0.245604	0.35	0.251512		0.35	0.61352	0.35	0.608047	0.35	0.605905
0.45	0.466941	0.45	0.495356	0.45	0.531412		0.45	0.3021	0.45	0.311113	0.45	0.32794		0.45	0.212644	0.45	0.215449	0.45	0.218405		0.45	0.245724	0.45	0.245502	0.45	0.251908		0.45	0.614008	0.45	0.607903	0.45	0.606444
0.55	0.466851	0.55	0.495435	0.55	0.531365		0.55	0.302503	0.55	0.311347	0.55	0.328281		0.55	0.21289	0.55	0.215964	0.55	0.218211		0.55	0.246063	0.55	0.245375	0.55	0.252361		0.55	0.613957	0.55	0.608453	0.55	0.606863
0.65	0.466832	0.65	0.495683	0.65	0.531606		0.65	0.302618	0.65	0.31151	0.65	0.328747		0.65	0.213742	0.65	0.216357	0.65	0.218508		0.65	0.246869	0.65	0.245741	0.65	0.253078		0.65	0.613984	0.65	0.608505	0.65	0.607494
0.75	0.466846	0.75	0.495933	0.75	0.53142		0.75	0.303164	0.75	0.311528	0.75	0.32862		0.75	0.21447	0.75	0.216067	0.75	0.219065		0.75	0.247418	0.75	0.24602	0.75	0.253571		0.75	0.614209	0.75	0.608806	0.75	0.607826
0.85	0.466938	0.85	0.495842	0.85	0.531272		0.85	0.303204	0.85	0.311812	0.85	0.328839		0.85	0.214557	0.85	0.21622	0.85	0.218878		0.85	0.247795	0.85	0.246859	0.85	0.253815		0.85	0.614282	0.85	0.608796	0.85	0.608132
0.95	0.466812	0.95	0.496039	0.95	0.531299		0.95	0.30345	0.95	0.311929	0.95	0.329037		0.95	0.214916	0.95	0.216119	0.95	0.219268		0.95	0.248176	0.95	0.247112	0.95	0.254616		0.95	0.614861	0.95	0.609152	0.95	0.608582
1.05	0.466756	1.05	0.495767	1.05	0.531248		1.05	0.303809	1.05	0.312414	1.05	0.329411		1.05	0.214751	1.05	0.216663	1.05	0.218889		1.05	0.248649	1.05	0.247637	1.05	0.254692		1.05	0.614884	1.05	0.609262	1.05	0.608837
1.15	0.467199	1.15	0.496011	1.15	0.531378		1.15	0.303968	1.15	0.312655	1.15	0.329817		1.15	0.215135	1.15	0.216922	1.15	0.219839		1.15	0.249131	1.15	0.248785	1.15	0.255259		1.15	0.614959	1.15	0.60942	1.15	0.609365
1.25	0.467087	1.25	0.495928	1.25	0.531193		1.25	0.304297	1.25	0.312701	1.25	0.330081		1.25	0.21511	1.25	0.216695	1.25	0.220416		1.25	0.249877	1.25	0.249275	1.25	0.255928		1.25	0.615036	1.25	0.609415	1.25	0.609694
1.35	0.467453	1.35	0.495732	1.35	0.531458		1.35	0.304746	1.35	0.313431	1.35	0.330548		1.35	0.215516	1.35	0.216932	1.35	0.219647		1.35	0.250344	1.35	0.249755	1.35	0.25587		1.35	0.61518	1.35	0.609453	1.35	0.61023
1.45	0.46714	1.45	0.495938	1.45	0.531453		1.45	0.304799	1.45	0.313276	1.45	0.33093		1.45	0.215892	1.45	0.216983	1.45	0.219752		1.45	0.251072	1.45	0.250566	1.45	0.256971		1.45	0.615767	1.45	0.609959	1.45	0.610679
1.55	0.467228	1.55	0.495079	1.55	0.531428		1.55	0.305044	1.55	0.313613	1.55	0.332061		1.55	0.215979	1.55	0.217478	1.55	0.220086		1.55	0.251108	1.55	0.251267	1.55	0.257174		1.55	0.61573	1.55	0.609993	1.55	0.611077
1.65	0.467624	1.65	0.495205	1.65	0.531378		1.65	0.305655	1.65	0.313645	1.65	0.331844		1.65	0.215634	1.65	0.217463	1.65	0.220097		1.65	0.251529	1.65	0.251803	1.65	0.2574		1.65	0.615666	1.65	0.610395	1.65	0.611313
1.75	0.467067	1.75	0.494739	1.75	0.531545		1.75	0.305755	1.75	0.314211	1.75	0.332152		1.75	0.215617	1.75	0.217613	1.75	0.220114		1.75	0.25208	1.75	0.252618	1.75	0.257963		1.75	0.61566	1.75	0.610444	1.75	0.611505
1.85	0.46761	1.85	0.495206	1.85	0.531384		1.85	0.305969	1.85	0.314555	1.85	0.332042		1.85	0.215387	1.85	0.218141	1.85	0.221027		1.85	0.252711	1.85	0.253336	1.85	0.258376		1.85	0.616069	1.85	0.610792	1.85	0.612242
1.95	0.467344	1.95	0.495268	1.95	0.531566		1.95	0.306292	1.95	0.315068	1.95	0.331793		1.95	0.215584	1.95	0.219208	1.95	0.221584		1.95	0.253149	1.95	0.253854	1.95	0.259109		1.95	0.616027	1.95	0.610606	1.95	0.612531
2.05	0.46735	2.05	0.49525	2.05	0.531349		2.05	0.306147	2.05	0.315231	2.05	0.331994		2.05	0.216052	2.05	0.2191	2.05	0.22249		2.05	0.253611	2.05	0.254848	2.05	0.259462		2.05	0.616432	2.05	0.610838	2.05	0.612577
2.15	0.467291	2.15	0.495283	2.15	0.531415		2.15	0.306444	2.15	0.315264	2.15	0.332224		2.15	0.21568	2.15	0.219344	2.15	0.223012		2.15	0.253819	2.15	0.255152	2.15	0.260219		2.15	0.616645	2.15	0.611015	2.15	0.613146
2.25	0.467341	2.25	0.4955	2.25	0.53136		2.25	0.306754	2.25	0.315296	2.25	0.332476		2.25	0.216342	2.25	0.218995	2.25	0.223594		2.25	0.254251	2.25	0.255856	2.25	0.260854		2.25	0.616865	2.25	0.611375	2.25	0.61318
2.35	0.467393	2.35	0.495448	2.35	0.531472		2.35	0.307058	2.35	0.315735	2.35	0.332557		2.35	0.216647	2.35	0.219689	2.35	0.223694		2.35	0.254727	2.35	0.256383	2.35	0.260944		2.35	0.616914	2.35	0.611517	2.35	0.613195
2.45	0.467757	2.45	0.495194	2.45	0.531422		2.45	0.307281	2.45	0.31589	2.45	0.332823		2.45	0.216838	2.45	0.219638	2.45	0.224208		2.45	0.255611	2.45	0.257132	2.45	0.261454		2.45	0.617068	2.45	0.611821	2.45	0.61321
2.55	0.467656	2.55	0.495502	2.55	0.53153		2.55	0.307992	2.55	0.316197	2.55	0.333055		2.55	0.216952	2.55	0.219648	2.55	0.224661		2.55	0.255748	2.55	0.257814	2.55	0.262274		2.55	0.617517	2.55	0.611999	2.55	0.613334
2.65	0.467427	2.65	0.495373	2.65	0.531854		2.65	0.307933	2.65	0.316469	2.65	0.333367		2.65	0.217338	2.65	0.219972	2.65	0.224808		2.65	0.256011	2.65	0.258343	2.65	0.262281		2.65	0.617851	2.65	0.61205	2.65	0.613592
2.75	0.467876	2.75	0.495433	2.75	0.531671		2.75	0.30806	2.75	0.316762	2.75	0.333874		2.75	0.21717	2.75	0.220186	2.75	0.225316		2.75	0.256753	2.75	0.258567	2.75	0.262941		2.75	0.618037	2.75	0.612105	2.75	0.613548
2.85	0.468039	2.85	0.495532	2.85	0.531647		2.85	0.308585	2.85	0.317219	2.85	0.334144		2.85	0.217644	2.85	0.220197	2.85	0.225365		2.85	0.257048	2.85	0.259111	2.85	0.263323		2.85	0.617918	2.85	0.612373	2.85	0.613516
2.95	0.46799	2.95	0.495613	2.95	0.531465		2.95	0.308379	2.95	0.317474	2.95	0.334183		2.95	0.217731	2.95	0.219531	2.95	0.225481		2.95	0.257856	2.95	0.259851	2.95	0.263877		2.95	0.618449	2.95	0.612585	2.95	0.613651
3.05	0.467723	3.05	0.495879	3.05	0.531731		3.05	0.308733	3.05	0.317493	3.05	0.334103		3.05	0.217954	3.05	0.2197	3.05	0.225839		3.05	0.258229	3.05	0.260618	3.05	0.264354		3.05	0.618469	3.05	0.612887	3.05	0.613435
3.15	0.468203	3.15	0.495667	3.15	0.53161		3.15	0.309111	3.15	0.317583	3.15	0.334862		3.15	0.217819	3.15	0.219545	3.15	0.226219		3.15	0.258706	3.15	0.261292	3.15	0.264821		3.15	0.618501	3.15	0.613115	3.15	0.613128
3.25	0.467967	3.25	0.495934	3.25	0.53153		3.25	0.309526	3.25	0.318277	3.25	0.334604		3.25	0.21807	3.25	0.219785	3.25	0.226188		3.25	0.259263	3.25	0.261629	3.25	0.265228		3.25	0.618689	3.25	0.612839	3.25	0.61374
3.35	0.467952	3.35	0.495806	3.35	0.531724		3.35	0.309743	3.35	0.318309	3.35	0.335056		3.35	0.218059	3.35	0.219656	3.35	0.22645		3.35	0.259444	3.35	0.262097	3.35	0.265823		3.35	0.619221	3.35	0.613089	3.35	0.613226
3.45	0.468081	3.45	0.495824	3.45	0.531987		3.45	0.309775	3.45	0.318522	3.45	0.335118		3.45	0.218024	3.45	0.220331	3.45	0.226206		3.45	0.26013	3.45	0.262225	3.45	0.266306		3.45	0.619316	3.45	0.613782	3.45	0.613407
3.55	0.468066	3.55	0.496057	3.55	0.531956		3.55	0.309996	3.55	0.318549	3.55	0.335679		3.55	0.218366	3.55	0.220283	3.55	0.22662		3.55	0.2606	3.55	0.262902	3.55	0.266617		3.55	0.619532	3.55	0.613121	3.55	0.613397
3.65	0.468258	3.65	0.495909	3.65	0.531895		3.65	0.310356	3.65	0.319154	3.65	0.336266		3.65	0.218343	3.65	0.220787	3.65	0.226559		3.65	0.261191	3.65	0.263241	3.65	0.267479		3.65	0.619663	3.65	0.614107	3.65	0.613404
3.75	0.468204	3.75	0.496115	3.75	0.532094		3.75	0.310658	3.75	0.319697	3.75	0.33631		3.75	0.218435	3.75	0.220614	3.75	0.226915		3.75	0.261179	3.75	0.263991	3.75	0.267866		3.75	0.619795	3.75	0.613985	3.75	0.613474
3.85	0.468541	3.85	0.495802	3.85	0.531856		3.85	0.311047	3.85	0.319663	3.85	0.336532		3.85	0.218579	3.85	0.221175	3.85	0.226874		3.85	0.261645	3.85	0.264056	3.85	0.268429		3.85	0.620165	3.85	0.614023	3.85	0.613175
3.95	0.468206	3.95	0.496059	3.95	0.532039		3.95	0.31112	3.95	0.319977	3.95	0.336707		3.95	0.218766	3.95	0.221102	3.95	0.227197		3.95	0.262246	3.95	0.264632	3.95	0.268919		3.95	0.619964	3.95	0.614671	3.95	0.613196
4.05	0.468618	4.05	0.496056	4.05	0.53189		4.05	0.311416	4.05	0.319945	4.05	0.336704		4.05	0.219184	4.05	0.221575	4.05	0.227604		4.05	0.262952	4.05	0.265507	4.05	0.269185		4.05	0.620099	4.05	0.614611	4.05	0.613029
4.15	0.468374	4.15	0.495994	4.15	0.532131		4.15	0.311637	4.15	0.320149	4.15	0.33747		4.15	0.218942	4.15	0.221629	4.15	0.227463		4.15	0.26323	4.15	0.265465	4.15	0.269523		4.15	0.62045	4.15	0.61475	4.15	0.613181
4.25	0.468536	4.25	0.496224	4.25	0.532072		4.25	0.31212	4.25	0.320818	4.25	0.337688		4.25	0.219301	4.25	0.221831	4.25	0.227102		4.25	0.263881	4.25	0.265959	4.25	0.270153		4.25	0.620974	4.25	0.615223	4.25	0.612862
4.35	0.468525	4.35	0.496447	4.35	0.532268		4.35	0.312434	4.35	0.320898	4.35	0.337679		4.35	0.219946	4.35	0.221879	4.35	0.227243		4.35	0.264095	4.35	0.266642	4.35	0.270676		4.35	0.620882	4.35	0.615484	4.35	0.612457
4.45	0.468423	4.45	0.496309	4.45	0.532164		4.45	0.312805	4.45	0.321372	4.45	0.338025		4.45	0.21966	4.45	0.22204	4.45	0.227348		4.45	0.264743	4.45	0.266589	4.45	0.271231		4.45	0.620714	4.45	0.615189	4.45	0.612233
4.55	0.46859	4.55	0.496216	4.55	0.532342		4.55	0.313008	4.55	0.321874	4.55	0.338441		4.55	0.220253	4.55	0.222222	4.55	0.227687		4.55	0.265187	4.55	0.267222	4.55	0.271658		4.55	0.620823	4.55	0.615701	4.55	0.612369
4.65	0.468526	4.65	0.496349	4.65	0.532592		4.65	0.313086	4.65	0.322162	4.65	0.338867		4.65	0.220371	4.65	0.222429	4.65	0.227891		4.65	0.265856	4.65	0.267941	4.65	0.272017		4.65	0.621081	4.65	0.616133	4.65	0.612154
4.75	0.468758	4.75	0.496618	4.75	0.532748		4.75	0.313016	4.75	0.321639	4.75	0.338625		4.75	0.220691	4.75	0.222297	4.75	0.228002		4.75	0.265785	4.75	0.267929	4.75	0.272502		4.75	0.621286	4.75	0.61595	4.75	0.612045
4.85	0.468687	4.85	0.496293	4.85	0.532347		4.85	0.313567	4.85	0.322333	4.85	0.33911		4.85	0.220574	4.85	0.222463	4.85	0.227953		4.85	0.266521	4.85	0.268222	4.85	0.272794		4.85	0.621055	4.85	0.616281	4.85	0.612463
4.95	0.468795	4.95	0.49651	4.95	0.532402		4.95	0.313742	4.95	0.322498	4.95	0.339225		4.95	0.220842	4.95	0.222485	4.95	0.228297		4.95	0.26697	4.95	0.268769	4.95	0.273733		4.95	0.622008	4.95	0.616564	4.95	0.612721
5.05	0.468602	5.05	0.496438	5.05	0.532811		5.05	0.31377	5.05	0.322811	5.05	0.339593		5.05	0.221301	5.05	0.222848	5.05	0.228269		5.05	0.267518	5.05	0.268971	5.05	0.274055		5.05	0.621623	5.05	0.61661	5.05	0.612351
5.15	0.468634	5.15	0.496785	5.15	0.532529		5.15	0.314469	5.15	0.322793	5.15	0.339842		5.15	0.220863	5.15	0.222673	5.15	0.228401		5.15	0.267828	5.15	0.26968	5.15	0.27438		5.15	0.622134	5.15	0.616896	5.15	0.612685
5.25	0.468989	5.25	0.496906	5.25	0.532533		5.25	0.314831	5.25	0.323088	5.25	0.340149		5.25	0.221178	5.25	0.223018	5.25	0.228003		5.25	0.268195	5.25	0.269818	5.25	0.275409		5.25	0.622011	5.25	0.617043	5.25	0.612714
5.35	0.46917	5.35	0.496486	5.35	0.532643		5.35	0.314828	5.35	0.323974	5.35	0.340346		5.35	0.220953	5.35	0.22278	5.35	0.227782		5.35	0.268806	5.35	0.269889	5.35	0.275744		5.35	0.622583	5.35	0.617615	5.35	0.612973
5.45	0.46886	5.45	0.496851	5.45	0.532814		5.45	0.314877	5.45	0.323786	5.45	0.340333		5.45	0.221406	5.45	0.223027	5.45	0.227015		5.45	0.269335	5.45	0.270039	5.45	0.276283		5.45	0.622785	5.45	0.617787	5.45	0.613372
5.55	0.46888	5.55	0.496801	5.55	0.532819		5.55	0.315351	5.55	0.324235	5.55	0.340311		5.55	0.221221	5.55	0.223199	5.55	0.227114		5.55	0.269837	5.55	0.269739	5.55	0.276649		5.55	0.62291	5.55	0.618034	5.55	0.613538
5.65	0.469187	5.65	0.496593	5.65	0.532995		5.65	0.31525	5.65	0.32441	5.65	0.340907		5.65	0.221414	5.65	0.223201	5.65	0.226307		5.65	0.270067	5.65	0.270299	5.65	0.277035		5.65	0.623262	5.65	0.618245	5.65	0.613256
5.75	0.469006	5.75	0.496801	5.75	0.532762		5.75	0.315658	5.75	0.324741	5.75	0.340866		5.75	0.221754	5.75	0.223605	5.75	0.226148		5.75	0.270913	5.75	0.270365	5.75	0.27777		5.75	0.623425	5.75	0.618327	5.75	0.613604
5.85	0.469264	5.85	0.496717	5.85	0.533126		5.85	0.316155	5.85	0.325137	5.85	0.341251		5.85	0.221882	5.85	0.22361	5.85	0.225679		5.85	0.271297	5.85	0.270942	5.85	0.278081		5.85	0.623273	5.85	0.61876	5.85	0.613611
5.95	0.469179	5.95	0.497186	5.95	0.532602		5.95	0.316269	5.95	0.325431	5.95	0.341608		5.95	0.221689	5.95	0.223644	5.95	0.225316		5.95	0.271616	5.95	0.271014	5.95	0.278357		5.95	0.623805	5.95	0.619155	5.95	0.613931
6.05	0.469323	6.05	0.497091	6.05	0.53291		6.05	0.316363	6.05	0.325832	6.05	0.341804		6.05	0.222014	6.05	0.223806	6.05	0.225841		6.05	0.271857	6.05	0.27147	6.05	0.278997		6.05	0.623751	6.05	0.619143	6.05	0.61411
6.15	0.469207	6.15	0.497047	6.15	0.533031		6.15	0.31702	6.15	0.325474	6.15	0.342379		6.15	0.221988	6.15	0.223997	6.15	0.225983		6.15	0.272579	6.15	0.272308	6.15	0.279263		6.15	0.623814	6.15	0.619788	6.15	0.613864
6.25	0.469097	6.25	0.497044	6.25	0.533292		6.25	0.317245	6.25	0.326286	6.25	0.34232		6.25	0.222004	6.25	0.224253	6.25	0.225661		6.25	0.272995	6.25	0.272265	6.25	0.279969		6.25	0.624266	6.25	0.620231	6.25	0.613884
6.35	0.469721	6.35	0.497194	6.35	0.532857		6.35	0.316888	6.35	0.326149	6.35	0.342395		6.35	0.222122	6.35	0.224191	6.35	0.225926		6.35	0.27358	6.35	0.272651	6.35	0.280452		6.35	0.624113	6.35	0.620392	6.35	0.614242
6.45	0.469618	6.45	0.497086	6.45	0.533042		6.45	0.317472	6.45	0.326808	6.45	0.342654		6.45	0.22205	6.45	0.22456	6.45	0.226549		6.45	0.274003	6.45	0.273171	6.45	0.281187		6.45	0.624305	6.45	0.62089	6.45	0.61457
6.55	0.469317	6.55	0.497225	6.55	0.532968		6.55	0.317803	6.55	0.326784	6.55	0.343222		6.55	0.222546	6.55	0.224579	6.55	0.226248		6.55	0.274616	6.55	0.273552	6.55	0.281639		6.55	0.624328	6.55	0.621204	6.55	0.61484
6.65	0.469497	6.65	0.497279	6.65	0.533133		6.65	0.317866	6.65	0.327207	6.65	0.343383		6.65	0.222742	6.65	0.225226	6.65	0.226407		6.65	0.275324	6.65	0.274119	6.65	0.282021		6.65	0.624575	6.65	0.621633	6.65	0.614882
6.75	0.469683	6.75	0.497368	6.75	0.53303		6.75	0.318547	6.75	0.327328	6.75	0.343567		6.75	0.222738	6.75	0.224992	6.75	0.226412		6.75	0.275879	6.75	0.274439	6.75	0.282214		6.75	0.624793	6.75	0.621818	6.75	0.614671
6.85	0.46982	6.85	0.497157	6.85	0.533363		6.85	0.31838	6.85	0.326967	6.85	0.343605		6.85	0.222974	6.85	0.225688	6.85	0.226426		6.85	0.276161	6.85	0.275014	6.85	0.282767		6.85	0.624831	6.85	0.62231	6.85	0.614864
6.95	0.469957	6.95	0.497373	6.95	0.533408		6.95	0.318742	6.95	0.327706	6.95	0.344372		6.95	0.222896	6.95	0.225312	6.95	0.226874		6.95	0.276577	6.95	0.275047	6.95	0.283357		6.95	0.625201	6.95	0.622502	6.95	0.614809
7.05	0.469852	7.05	0.497488	7.05	0.533333		7.05	0.318871	7.05	0.328368	7.05	0.34455		7.05	0.22306	7.05	0.225589	7.05	0.227005		7.05	0.276831	7.05	0.275974	7.05	0.283671		7.05	0.62533	7.05	0.622866	7.05	0.615179
7.15	0.469989	7.15	0.497684	7.15	0.53319		7.15	0.318763	7.15	0.328062	7.15	0.344673		7.15	0.223341	7.15	0.225242	7.15	0.22699		7.15	0.277163	7.15	0.276667	7.15	0.284394		7.15	0.625715	7.15	0.622782	7.15	0.614772
7.25	0.470171	7.25	0.497533	7.25	0.533471		7.25	0.319342	7.25	0.328435	7.25	0.344666		7.25	0.223521	7.25	0.225666	7.25	0.227825		7.25	0.277549	7.25	0.276819	7.25	0.285027		7.25	0.625338	7.25	0.623334	7.25	0.614911
7.35	0.470043	7.35	0.49762	7.35	0.533301		7.35	0.320062	7.35	0.328429	7.35	0.34477		7.35	0.223731	7.35	0.22613	7.35	0.228387		7.35	0.278311	7.35	0.277128	7.35	0.285178		7.35	0.625571	7.35	0.623091	7.35	0.614862
7.45	0.47006	7.45	0.497582	7.45	0.533503		7.45	0.320189	7.45	0.329055	7.45	0.345021		7.45	0.223993	7.45	0.226206	7.45	0.227918		7.45	0.278696	7.45	0.277756	7.45	0.28627		7.45	0.62612	7.45	0.623382	7.45	0.614976
7.55	0.47013	7.55	0.497958	7.55	0.533412		7.55	0.320158	7.55	0.329018	7.55	0.345832		7.55	0.22378	7.55	0.226542	7.55	0.228259		7.55	0.279726	7.55	0.278276	7.55	0.286307		7.55	0.625636	7.55	0.623656	7.55	0.615156
7.65	0.470178	7.65	0.497825	7.65	0.533489		7.65	0.320506	7.65	0.329097	7.65	0.345487		7.65	0.224138	7.65	0.22667	7.65	0.228544		7.65	0.280259	7.65	0.278805	7.65	0.287197		7.65	0.62573	7.65	0.624018	7.65	0.614924
7.75	0.470221	7.75	0.497712	7.75	0.533434		7.75	0.320772	7.75	0.32946	7.75	0.345746		7.75	0.2238	7.75	0.226122	7.75	0.228804		7.75	0.279666	7.75	0.279242	7.75	0.286994		7.75	0.626526	7.75	0.624154	7.75	0.615184
7.85	0.470513	7.85	0.497689	7.85	0.533607		7.85	0.321538	7.85	0.329689	7.85	0.346396		7.85	0.224418	7.85	0.226576	7.85	0.228439		7.85	0.280775	7.85	0.279859	7.85	0.288151		7.85	0.626271	7.85	0.624354	7.85	0.615216
7.95	0.47042	7.95	0.497989	7.95	0.53326		7.95	0.321416	7.95	0.329831	7.95	0.346618		7.95	0.224743	7.95	0.226674	7.95	0.228655		7.95	0.281224	7.95	0.280466	7.95	0.288261		7.95	0.626475	7.95	0.624316	7.95	0.615785
8.05	0.470649	8.05	0.498017	8.05	0.53343		8.05	0.321389	8.05	0.330516	8.05	0.346617		8.05	0.224701	8.05	0.227094	8.05	0.228032		8.05	0.281189	8.05	0.280893	8.05	0.288583		8.05	0.626438	8.05	0.624496	8.05	0.615729
8.15	0.470386	8.15	0.498123	8.15	0.533472		8.15	0.321845	8.15	0.33044	8.15	0.347189		8.15	0.224617	8.15	0.227113	8.15	0.228681		8.15	0.282036	8.15	0.281104	8.15	0.288855		8.15	0.626858	8.15	0.624891	8.15	0.615619
8.25	0.470389	8.25	0.497957	8.25	0.533768		8.25	0.322153	8.25	0.330397	8.25	0.347514		8.25	0.224812	8.25	0.227314	8.25	0.228629		8.25	0.282666	8.25	0.281811	8.25	0.289442		8.25	0.62703	8.25	0.624962	8.25	0.615901
8.35	0.470423	8.35	0.498204	8.35	0.53378		8.35	0.322854	8.35	0.331024	8.35	0.347464		8.35	0.225122	8.35	0.227846	8.35	0.22853		8.35	0.283028	8.35	0.282198	8.35	0.290104		8.35	0.627339	8.35	0.625076	8.35	0.615834
8.45	0.47061	8.45	0.498033	8.45	0.533689		8.45	0.322589	8.45	0.330989	8.45	0.34764		8.45	0.225782	8.45	0.22752	8.45	0.228414		8.45	0.283083	8.45	0.282943	8.45	0.29069		8.45	0.627341	8.45	0.625378	8.45	0.615911
8.55	0.470697	8.55	0.49801	8.55	0.533643		8.55	0.32276	8.55	0.331543	8.55	0.347821		8.55	0.225305	8.55	0.228102	8.55	0.228787		8.55	0.283828	8.55	0.283456	8.55	0.291169		8.55	0.627243	8.55	0.625419	8.55	0.61622
8.65	0.470692	8.65	0.498214	8.65	0.533639		8.65	0.322752	8.65	0.331746	8.65	0.348205		8.65	0.225702	8.65	0.227549	8.65	0.228924		8.65	0.284486	8.65	0.283611	8.65	0.291764		8.65	0.627697	8.65	0.625808	8.65	0.616279
8.75	0.470557	8.75	0.498314	8.75	0.533673		8.75	0.323397	8.75	0.331688	8.75	0.348263		8.75	0.225567	8.75	0.228138	8.75	0.229099		8.75	0.284832	8.75	0.284588	8.75	0.291946		8.75	0.627808	8.75	0.625895	8.75	0.616267
8.85	0.47084	8.85	0.498165	8.85	0.533595		8.85	0.323538	8.85	0.332298	8.85	0.348471		8.85	0.225802	8.85	0.227976	8.85	0.229045		8.85	0.285482	8.85	0.285039	8.85	0.292469		8.85	0.627967	8.85	0.62611	8.85	0.616485
8.95	0.470593	8.95	0.498408	8.95	0.533881		8.95	0.323437	8.95	0.332247	8.95	0.348779		8.95	0.225988	8.95	0.228169	8.95	0.229122		8.95	0.285533	8.95	0.285068	8.95	0.292692		8.95	0.627999	8.95	0.626725	8.95	0.616816
9.05	0.470815	9.05	0.498518	9.05	0.534348		9.05	0.323665	9.05	0.332835	9.05	0.348993		9.05	0.226049	9.05	0.228184	9.05	0.229681		9.05	0.285708	9.05	0.285916	9.05	0.293259		9.05	0.628409	9.05	0.626525	9.05	0.617023
9.15	0.470966	9.15	0.498392	9.15	0.534107		9.15	0.324022	9.15	0.332906	9.15	0.349299		9.15	0.226274	9.15	0.228436	9.15	0.229951		9.15	0.28647	9.15	0.286696	9.15	0.293763		9.15	0.628199	9.15	0.626972	9.15	0.617416
9.25	0.470759	9.25	0.498586	9.25	0.533891		9.25	0.324049	9.25	0.333423	9.25	0.349941		9.25	0.226733	9.25	0.228407	9.25	0.230745		9.25	0.287073	9.25	0.287556	9.25	0.293847		9.25	0.628726	9.25	0.627218	9.25	0.617456
9.35	0.471006	9.35	0.498632	9.35	0.534375		9.35	0.324645	9.35	0.33363	9.35	0.349766		9.35	0.226172	9.35	0.229151	9.35	0.230591		9.35	0.287622	9.35	0.288188	9.35	0.294802		9.35	0.62853	9.35	0.627144	9.35	0.617486
9.45	0.47102	9.45	0.498514	9.45	0.534016		9.45	0.324615	9.45	0.33391	9.45	0.349648		9.45	0.226528	9.45	0.228821	9.45	0.231195		9.45	0.288183	9.45	0.28887	9.45	0.295008		9.45	0.628988	9.45	0.627112	9.45	0.617644
9.55	0.470936	9.55	0.498758	9.55	0.533942		9.55	0.324743	9.55	0.334118	9.55	0.349968		9.55	0.226986	9.55	0.229247	9.55	0.231503		9.55	0.288311	9.55	0.289315	9.55	0.295844		9.55	0.629174	9.55	0.62783	9.55	0.618001
9.65	0.471097	9.65	0.498777	9.65	0.533992		9.65	0.324886	9.65	0.334207	9.65	0.350199		9.65	0.226803	9.65	0.22928	9.65	0.231721		9.65	0.288563	9.65	0.289613	9.65	0.296372		9.65	0.629478	9.65	0.62825	9.65	0.618031
9.75	0.47119	9.75	0.499055	9.75	0.534117		9.75	0.325363	9.75	0.334678	9.75	0.350797		9.75	0.227159	9.75	0.229277	9.75	0.231688		9.75	0.28918	9.75	0.290105	9.75	0.296645		9.75	0.629641	9.75	0.628051	9.75	0.618273
9.85	0.471135	9.85	0.499124	9.85	0.534492		9.85	0.325571	9.85	0.334483	9.85	0.350474		9.85	0.227425	9.85	0.229412	9.85	0.232367		9.85	0.289486	9.85	0.290319	9.85	0.297203		9.85	0.630041	9.85	0.628481	9.85	0.618139
9.95	0.471075	9.95	0.499607	9.95	0.534023		9.95	0.325628	9.95	0.334706	9.95	0.350969		9.95	0.227339	9.95	0.229371	9.95	0.232793		9.95	0.290094	9.95	0.291114	9.95	0.29787		9.95	0.62971	9.95	0.628878	9.95	0.618656
10.05	0.471273	10.05	0.499305	10.05	0.534312		10.05	0.325848	10.05	0.335462	10.05	0.351248		10.05	0.227771	10.05	0.229212	10.05	0.232832		10.05	0.290886	10.05	0.291445	10.05	0.298119		10.05	0.630108	10.05	0.628535	10.05	0.618969
10.15	0.471181	10.15	0.499562	10.15	0.534282		10.15	0.326134	10.15	0.335554	10.15	0.351275		10.15	0.227522	10.15	0.229605	10.15	0.23301		10.15	0.291091	10.15	0.29202	10.15	0.298501		10.15	0.630171	10.15	0.629446	10.15	0.619093
10.25	0.471177	10.25	0.499729	10.25	0.53445		10.25	0.326353	10.25	0.335623	10.25	0.35185		10.25	0.227583	10.25	0.230152	10.25	0.233579		10.25	0.291289	10.25	0.292393	10.25	0.299607		10.25	0.630237	10.25	0.629605	10.25	0.618773
10.35	0.471284	10.35	0.499499	10.35	0.534567		10.35	0.326353	10.35	0.33614	10.35	0.351922		10.35	0.227994	10.35	0.230279	10.35	0.233027		10.35	0.291652	10.35	0.292119	10.35	0.299706		10.35	0.630344	10.35	0.62998	10.35	0.619085
10.45	0.471304	10.45	0.49944	10.45	0.534571		10.45	0.326233	10.45	0.336336	10.45	0.352174		10.45	0.227712	10.45	0.22994	10.45	0.233117		10.45	0.292407	10.45	0.292423	10.45	0.300399		10.45	0.630056	10.45	0.629934	10.45	0.619354
10.55	0.471366	10.55	0.499795	10.55	0.534611		10.55	0.326768	10.55	0.336347	10.55	0.352817		10.55	0.228096	10.55	0.23025	10.55	0.233745		10.55	0.292725	10.55	0.292737	10.55	0.300306		10.55	0.630768	10.55	0.629721	10.55	0.619597
10.65	0.471254	10.65	0.499727	10.65	0.534647		10.65	0.326939	10.65	0.33703	10.65	0.352546		10.65	0.228672	10.65	0.230714	10.65	0.234247		10.65	0.293187	10.65	0.293119	10.65	0.300814		10.65	0.630676	10.65	0.63005	10.65	0.619589
10.75	0.471278	10.75	0.499646	10.75	0.53462		10.75	0.327078	10.75	0.336851	10.75	0.352846		10.75	0.228591	10.75	0.230212	10.75	0.234703		10.75	0.294073	10.75	0.293663	10.75	0.301793		10.75	0.630979	10.75	0.629705	10.75	0.619625
10.85	0.471596	10.85	0.499636	10.85	0.534615		10.85	0.327354	10.85	0.33742	10.85	0.352878		10.85	0.228427	10.85	0.230947	10.85	0.235049		10.85	0.294307	10.85	0.294094	10.85	0.30169		10.85	0.630938	10.85	0.629978	10.85	0.620197
10.95	0.471278	10.95	0.499513	10.95	0.534796		10.95	0.327775	10.95	0.337733	10.95	0.353662		10.95	0.22893	10.95	0.230523	10.95	0.23475		10.95	0.294675	10.95	0.294254	10.95	0.302847		10.95	0.631204	10.95	0.630475	10.95	0.620208
11.05	0.471296	11.05	0.499816	11.05	0.534613		11.05	0.327865	11.05	0.338326	11.05	0.353488		11.05	0.228906	11.05	0.23084	11.05	0.234551		11.05	0.295133	11.05	0.295085	11.05	0.303256		11.05	0.631541	11.05	0.630004	11.05	0.620394
11.15	0.471578	11.15	0.499566	11.15	0.534699		11.15	0.32873	11.15	0.337679	11.15	0.353587		11.15	0.228813	11.15	0.231131	11.15	0.235037		11.15	0.295765	11.15	0.296002	11.15	0.303192		11.15	0.631553	11.15	0.630506	11.15	0.620721
11.25	0.471497	11.25	0.499598	11.25	0.534933		11.25	0.32867	11.25	0.338301	11.25	0.353955		11.25	0.229066	11.25	0.231373	11.25	0.235346		11.25	0.296048	11.25	0.296039	11.25	0.303894		11.25	0.631478	11.25	0.630225	11.25	0.620602
11.35	0.471391	11.35	0.499674	11.35	0.535007		11.35	0.328827	11.35	0.338512	11.35	0.354279		11.35	0.228762	11.35	0.231144	11.35	0.23543		11.35	0.296522	11.35	0.296778	11.35	0.304245		11.35	0.631895	11.35	0.630025	11.35	0.620445
11.45	0.47138	11.45	0.499508	11.45	0.535113		11.45	0.328954	11.45	0.338578	11.45	0.354556		11.45	0.229347	11.45	0.231404	11.45	0.235605		11.45	0.297065	11.45	0.296964	11.45	0.30481		11.45	0.632152	11.45	0.63024	11.45	0.620729
11.55	0.471751	11.55	0.499558	11.55	0.534814		11.55	0.329197	11.55	0.339051	11.55	0.354746		11.55	0.229641	11.55	0.231768	11.55	0.235704		11.55	0.297182	11.55	0.29755	11.55	0.305633		11.55	0.632379	11.55	0.62971	11.55	0.620823
11.65	0.471544	11.65	0.499876	11.65	0.535245		11.65	0.329431	11.65	0.339759	11.65	0.354985		11.65	0.229657	11.65	0.231967	11.65	0.235707		11.65	0.29787	11.65	0.2979	11.65	0.30592		11.65	0.632537	11.65	0.629825	11.65	0.621276
11.75	0.471508	11.75	0.499708	11.75	0.535186		11.75	0.330279	11.75	0.339548	11.75	0.355587		11.75	0.229309	11.75	0.231629	11.75	0.23526		11.75	0.298819	11.75	0.298673	11.75	0.306366		11.75	0.632591	11.75	0.630371	11.75	0.62133
11.85	0.471695	11.85	0.499839	11.85	0.535142		11.85	0.330587	11.85	0.339752	11.85	0.355911		11.85	0.22951	11.85	0.231588	11.85	0.235133		11.85	0.298775	11.85	0.298612	11.85	0.306489		11.85	0.632891	11.85	0.630313	11.85	0.621028
11.95	0.471857	11.95	0.500035	11.95	0.534841		11.95	0.330552	11.95	0.340063	11.95	0.356143		11.95	0.230013	11.95	0.232169	11.95	0.235119		11.95	0.298895	11.95	0.299051	11.95	0.307044		11.95	0.633047	11.95	0.629983	11.95	0.621343
12.05	0.471759	12.05	0.499994	12.05	0.535215		12.05	0.331012	12.05	0.340445	12.05	0.3559		12.05	0.229818	12.05	0.232292	12.05	0.235436		12.05	0.299232	12.05	0.299816	12.05	0.307809		12.05	0.633126	12.05	0.630112	12.05	0.621385
12.15	0.471599	12.15	0.499957	12.15	0.535526		12.15	0.331291	12.15	0.340866	12.15	0.35638		12.15	0.23024	12.15	0.232198	12.15	0.23466		12.15	0.300063	12.15	0.299949	12.15	0.308303		12.15	0.633544	12.15	0.630201	12.15	0.621909
12.25	0.471508	12.25	0.499727	12.25	0.535281		12.25	0.331181	12.25	0.340488	12.25	0.356478		12.25	0.230188	12.25	0.232245	12.25	0.235205		12.25	0.300442	12.25	0.300697	12.25	0.308844		12.25	0.633604	12.25	0.630535	12.25	0.622103
12.35	0.471897	12.35	0.499435	12.35	0.535209		12.35	0.331976	12.35	0.340913	12.35	0.356723		12.35	0.23033	12.35	0.232758	12.35	0.235094		12.35	0.300984	12.35	0.301483	12.35	0.308788		12.35	0.63381	12.35	0.630151	12.35	0.622173
12.45	0.471944	12.45	0.499977	12.45	0.535358		12.45	0.331602	12.45	0.341511	12.45	0.356942		12.45	0.231035	12.45	0.232872	12.45	0.234207		12.45	0.30163	12.45	0.30176	12.45	0.309872		12.45	0.634	12.45	0.630811	12.45	0.622485
12.55	0.472019	12.55	0.50021	12.55	0.535508		12.55	0.33203	12.55	0.34151	12.55	0.357299		12.55	0.231028	12.55	0.232859	12.55	0.23463		12.55	0.301458	12.55	0.302564	12.55	0.309487		12.55	0.634416	12.55	0.630276	12.55	0.622559
12.65	0.471997	12.65	0.499981	12.65	0.53554		12.65	0.332675	12.65	0.341554	12.65	0.357775		12.65	0.231505	12.65	0.233132	12.65	0.234772		12.65	0.302282	12.65	0.302697	12.65	0.3106		12.65	0.63415	12.65	0.630711	12.65	0.622379
12.75	0.472084	12.75	0.500278	12.75	0.53565		12.75	0.332801	12.75	0.341364	12.75	0.357628		12.75	0.231493	12.75	0.23302	12.75	0.234918		12.75	0.303206	12.75	0.303014	12.75	0.311059		12.75	0.634479	12.75	0.630661	12.75	0.622522
12.85	0.472066	12.85	0.500214	12.85	0.535644		12.85	0.332986	12.85	0.342586	12.85	0.357724		12.85	0.230593	12.85	0.233649	12.85	0.234087		12.85	0.303102	12.85	0.303638	12.85	0.311504		12.85	0.634398	12.85	0.630606	12.85	0.622971
12.95	0.471964	12.95	0.500505	12.95	0.535241		12.95	0.333284	12.95	0.34248	12.95	0.358384		12.95	0.231686	12.95	0.233847	12.95	0.234359		12.95	0.30377	12.95	0.303966	12.95	0.312191		12.95	0.634474	12.95	0.631022	12.95	0.623234
13.05	0.471661	13.05	0.500068	13.05	0.535757		13.05	0.333274	13.05	0.342553	13.05	0.358677		13.05	0.231552	13.05	0.233724	13.05	0.234877		13.05	0.303893	13.05	0.304616	13.05	0.312337		13.05	0.635096	13.05	0.631198	13.05	0.623275
13.15	0.472231	13.15	0.500381	13.15	0.535807		13.15	0.333707	13.15	0.342649	13.15	0.35904		13.15	0.231518	13.15	0.233624	13.15	0.234554		13.15	0.304354	13.15	0.305216	13.15	0.312995		13.15	0.634921	13.15	0.631173	13.15	0.623119
13.25	0.472042	13.25	0.500709	13.25	0.535616		13.25	0.334178	13.25	0.343408	13.25	0.358955		13.25	0.231562	13.25	0.233842	13.25	0.234904		13.25	0.305001	13.25	0.305804	13.25	0.313373		13.25	0.63528	13.25	0.631397	13.25	0.62352
13.35	0.472231	13.35	0.500834	13.35	0.535574		13.35	0.333852	13.35	0.343351	13.35	0.359115		13.35	0.231934	13.35	0.233588	13.35	0.235256		13.35	0.305252	13.35	0.305722	13.35	0.314004		13.35	0.635153	13.35	0.631544	13.35	0.623267
13.45	0.471912	13.45	0.500397	13.45	0.536009		13.45	0.334615	13.45	0.343829	13.45	0.359107		13.45	0.232346	13.45	0.234279	13.45	0.234821		13.45	0.305349	13.45	0.306338	13.45	0.314198		13.45	0.635483	13.45	0.631808	13.45	0.623714
13.55	0.472191	13.55	0.500655	13.55	0.535767		13.55	0.334692	13.55	0.343921	13.55	0.359562		13.55	0.232141	13.55	0.234033	13.55	0.235342		13.55	0.305711	13.55	0.306832	13.55	0.315128		13.55	0.635715	13.55	0.631925	13.55	0.624164
13.65	0.472251	13.65	0.500297	13.65	0.535819		13.65	0.334862	13.65	0.344106	13.65	0.359898		13.65	0.232014	13.65	0.234329	13.65	0.23539		13.65	0.306413	13.65	0.307123	13.65	0.315317		13.65	0.635463	13.65	0.632183	13.65	0.624397
13.75	0.472389	13.75	0.500872	13.75	0.535595		13.75	0.334772	13.75	0.344171	13.75	0.360123		13.75	0.232291	13.75	0.23425	13.75	0.235525		13.75	0.306984	13.75	0.307786	13.75	0.315619		13.75	0.6359	13.75	0.631816	13.75	0.624167
13.85	0.472426	13.85	0.500947	13.85	0.536212		13.85	0.335233	13.85	0.344794	13.85	0.360256		13.85	0.232096	13.85	0.234259	13.85	0.235499		13.85	0.30719	13.85	0.308285	13.85	0.316272		13.85	0.636066	13.85	0.632095	13.85	0.624084
13.95	0.472517	13.95	0.501196	13.95	0.536029		13.95	0.335157	13.95	0.344897	13.95	0.360728		13.95	0.232716	13.95	0.234346	13.95	0.235709		13.95	0.307944	13.95	0.308515	13.95	0.316867		13.95	0.636288	13.95	0.632324	13.95	0.624772
14.05	0.472467	14.05	0.500877	14.05	0.536269		14.05	0.336071	14.05	0.345113	14.05	0.361032		14.05	0.232986	14.05	0.234826	14.05	0.235716		14.05	0.308268	14.05	0.309286	14.05	0.317281		14.05	0.636383	14.05	0.632826	14.05	0.624549
14.15	0.472284	14.15	0.500864	14.15	0.535747		14.15	0.335943	14.15	0.345815	14.15	0.361167		14.15	0.232777	14.15	0.234889	14.15	0.235993		14.15	0.308878	14.15	0.309873	14.15	0.317353		14.15	0.636872	14.15	0.633199	14.15	0.624908
14.25	0.472584	14.25	0.501015	14.25	0.536489		14.25	0.336314	14.25	0.345845	14.25	0.361349		14.25	0.232712	14.25	0.234727	14.25	0.235982		14.25	0.308976	14.25	0.310215	14.25	0.318432		14.25	0.636929	14.25	0.632898	14.25	0.625041
14.35	0.472773	14.35	0.501106	14.35	0.536356		14.35	0.336383	14.35	0.346273	14.35	0.361428		14.35	0.23297	14.35	0.234921	14.35	0.236362		14.35	0.309547	14.35	0.310577	14.35	0.318555		14.35	0.637035	14.35	0.63338	14.35	0.625087
14.45	0.472875	14.45	0.501112	14.45	0.536161		14.45	0.336991	14.45	0.346084	14.45	0.361953		14.45	0.233781	14.45	0.234823	14.45	0.236036		14.45	0.309959	14.45	0.310879	14.45	0.319037		14.45	0.637111	14.45	0.63364	14.45	0.625332
14.55	0.472896	14.55	0.501158	14.55	0.536172		14.55	0.337207	14.55	0.346533	14.55	0.362136		14.55	0.233594	14.55	0.235381	14.55	0.236641		14.55	0.310393	14.55	0.311232	14.55	0.319466		14.55	0.637151	14.55	0.633419	14.55	0.625597
14.65	0.472581	14.65	0.501136	14.65	0.536525		14.65	0.337273	14.65	0.346905	14.65	0.362817		14.65	0.233736	14.65	0.235864	14.65	0.236338		14.65	0.310761	14.65	0.312084	14.65	0.32034		14.65	0.637387	14.65	0.633784	14.65	0.625731
14.75	0.472748	14.75	0.501234	14.75	0.536166		14.75	0.337676	14.75	0.346865	14.75	0.362552		14.75	0.233409	14.75	0.235874	14.75	0.23678		14.75	0.310669	14.75	0.312871	14.75	0.320647		14.75	0.63751	14.75	0.633852	14.75	0.625817
14.85	0.472695	14.85	0.501107	14.85	0.536543		14.85	0.337837	14.85	0.346906	14.85	0.362882		14.85	0.233872	14.85	0.23567	14.85	0.237015		14.85	0.311161	14.85	0.313027	14.85	0.320922		14.85	0.637782	14.85	0.633235	14.85	0.625816
14.95	0.472697	14.95	0.501255	14.95	0.53652		14.95	0.338316	14.95	0.347432	14.95	0.362922		14.95	0.233906	14.95	0.23567	14.95	0.236621		14.95	0.311631	14.95	0.31316	14.95	0.321546		14.95	0.637862	14.95	0.634014	14.95	0.626236
15.05	0.472937	15.05	0.501417	15.05	0.536345		15.05	0.338469	15.05	0.34784	15.05	0.363282		15.05	0.234058	15.05	0.236584	15.05	0.236964		15.05	0.311967	15.05	0.314232	15.05	0.322341		15.05	0.638165	15.05	0.634055	15.05	0.625968
15.15	0.473049	15.15	0.501438	15.15	0.536416		15.15	0.338849	15.15	0.347781	15.15	0.363663		15.15	0.233542	15.15	0.236118	15.15	0.236972		15.15	0.312724	15.15	0.314634	15.15	0.32254		15.15	0.638082	15.15	0.634414	15.15	0.626344
15.25	0.472925	15.25	0.501876	15.25	0.536563		15.25	0.338808	15.25	0.348082	15.25	0.363541		15.25	0.234651	15.25	0.236047	15.25	0.237175		15.25	0.313003	15.25	0.31488	15.25	0.322958		15.25	0.638083	15.25	0.634505	15.25	0.626757
15.35	0.473047	15.35	0.501549	15.35	0.536835		15.35	0.339045	15.35	0.348347	15.35	0.364161		15.35	0.234078	15.35	0.236454	15.35	0.237683		15.35	0.313304	15.35	0.315484	15.35	0.324		15.35	0.638614	15.35	0.634576	15.35	0.626993
15.45	0.472811	15.45	0.501516	15.45	0.536467		15.45	0.339546	15.45	0.348729	15.45	0.364265		15.45	0.234258	15.45	0.236491	15.45	0.237872		15.45	0.313921	15.45	0.316071	15.45	0.324481		15.45	0.638364	15.45	0.634766	15.45	0.626704
15.55	0.47314	15.55	0.501802	15.55	0.536582		15.55	0.339776	15.55	0.348788	15.55	0.364671		15.55	0.234215	15.55	0.236718	15.55	0.23819		15.55	0.314215	15.55	0.316272	15.55	0.324574		15.55	0.638352	15.55	0.634797	15.55	0.62715
15.65	0.473117	15.65	0.501917	15.65	0.536658		15.65	0.340278	15.65	0.348968	15.65	0.364798		15.65	0.234984	15.65	0.236393	15.65	0.238161		15.65	0.314924	15.65	0.316891	15.65	0.325072		15.65	0.638324	15.65	0.635016	15.65	0.62756
15.75	0.47321	15.75	0.502144	15.75	0.536805		15.75	0.340262	15.75	0.349462	15.75	0.365404		15.75	0.235244	15.75	0.236728	15.75	0.237891		15.75	0.315291	15.75	0.31689	15.75	0.325285		15.75	0.638896	15.75	0.635235	15.75	0.627313
15.85	0.473115	15.85	0.501662	15.85	0.536883		15.85	0.340606	15.85	0.349786	15.85	0.365798		15.85	0.234754	15.85	0.236911	15.85	0.237985		15.85	0.315682	15.85	0.317759	15.85	0.325873		15.85	0.639207	15.85	0.635864	15.85	0.627564
15.95	0.473149	15.95	0.50217	15.95	0.536759		15.95	0.340501	15.95	0.349729	15.95	0.365175		15.95	0.235368	15.95	0.236693	15.95	0.238118		15.95	0.315773	15.95	0.317857	15.95	0.326592		15.95	0.63929	15.95	0.635441	15.95	0.627715
16.05	0.473317	16.05	0.50217	16.05	0.537068		16.05	0.340859	16.05	0.350221	16.05	0.365471		16.05	0.235473	16.05	0.237421	16.05	0.238489		16.05	0.316595	16.05	0.318602	16.05	0.326813		16.05	0.639392	16.05	0.635825	16.05	0.627768
16.15	0.473152	16.15	0.502076	16.15	0.537087		16.15	0.341085	16.15	0.35015	16.15	0.365774		16.15	0.235486	16.15	0.237678	16.15	0.238805		16.15	0.317121	16.15	0.319021	16.15	0.327236		16.15	0.639538	16.15	0.635955	16.15	0.62803
16.25	0.473672	16.25	0.501996	16.25	0.537323		16.25	0.34118	16.25	0.349782	16.25	0.366595		16.25	0.235945	16.25	0.237246	16.25	0.238852		16.25	0.317195	16.25	0.319568	16.25	0.327797		16.25	0.639768	16.25	0.636027	16.25	0.627981
16.35	0.473429	16.35	0.502441	16.35	0.537184		16.35	0.341477	16.35	0.351048	16.35	0.366286		16.35	0.235891	16.35	0.237461	16.35	0.238872		16.35	0.317985	16.35	0.319829	16.35	0.328456		16.35	0.639873	16.35	0.635967	16.35	0.628375
16.45	0.473579	16.45	0.502341	16.45	0.537072		16.45	0.341502	16.45	0.351146	16.45	0.366665		16.45	0.235523	16.45	0.237819	16.45	0.23945		16.45	0.318384	16.45	0.320561	16.45	0.328924		16.45	0.639883	16.45	0.636238	16.45	0.628712
16.55	0.473647	16.55	0.502343	16.55	0.537137		16.55	0.341751	16.55	0.351235	16.55	0.366917		16.55	0.23594	16.55	0.237499	16.55	0.238873		16.55	0.319131	16.55	0.320867	16.55	0.329304		16.55	0.640199	16.55	0.636716	16.55	0.62933
16.65	0.473337	16.65	0.502746	16.65	0.537226		16.65	0.34182	16.65	0.351226	16.65	0.367342		16.65	0.235805	16.65	0.237731	16.65	0.238739		16.65	0.319395	16.65	0.321643	16.65	0.329542		16.65	0.6404	16.65	0.636357	16.65	0.629512
16.75	0.473588	16.75	0.502493	16.75	0.537382		16.75	0.342117	16.75	0.351528	16.75	0.367669		16.75	0.236717	16.75	0.238044	16.75	0.238858		16.75	0.319592	16.75	0.321819	16.75	0.329914		16.75	0.640367	16.75	0.63697	16.75	0.629708
16.85	0.47369	16.85	0.502562	16.85	0.537293		16.85	0.342684	16.85	0.351353	16.85	0.367789		16.85	0.236014	16.85	0.238329	16.85	0.239469		16.85	0.320591	16.85	0.321853	16.85	0.330739		16.85	0.640654	16.85	0.636894	16.85	0.630113
16.95	0.473689	16.95	0.502736	16.95	0.537254		16.95	0.342983	16.95	0.352474	16.95	0.368203		16.95	0.236421	16.95	0.238445	16.95	0.239603		16.95	0.320432	16.95	0.32278	16.95	0.331325		16.95	0.640653	16.95	0.636873	16.95	0.630256
17.05	0.473778	17.05	0.50266	17.05	0.537317		17.05	0.34346	17.05	0.352496	17.05	0.368437		17.05	0.236603	17.05	0.238518	17.05	0.240132		17.05	0.321094	17.05	0.32344	17.05	0.33197		17.05	0.641082	17.05	0.637049	17.05	0.630228
17.15	0.473769	17.15	0.50279	17.15	0.537366		17.15	0.344008	17.15	0.352713	17.15	0.368376		17.15	0.236741	17.15	0.238852	17.15	0.239896		17.15	0.320919	17.15	0.323644	17.15	0.332568		17.15	0.640839	17.15	0.637245	17.15	0.630576
17.25	0.47387	17.25	0.502664	17.25	0.537518		17.25	0.343949	17.25	0.353118	17.25	0.36845		17.25	0.236364	17.25	0.238514	17.25	0.239927		17.25	0.321731	17.25	0.324078	17.25	0.33292		17.25	0.641126	17.25	0.637517	17.25	0.630981
17.35	0.474007	17.35	0.502773	17.35	0.537634		17.35	0.344171	17.35	0.352987	17.35	0.36902		17.35	0.237073	17.35	0.238946	17.35	0.240092		17.35	0.322064	17.35	0.324722	17.35	0.332836		17.35	0.641484	17.35	0.637996	17.35	0.630987
17.45	0.474027	17.45	0.502893	17.45	0.537551		17.45	0.344761	17.45	0.353156	17.45	0.369239		17.45	0.237049	17.45	0.238619	17.45	0.239893		17.45	0.322391	17.45	0.324929	17.45	0.333848		17.45	0.641909	17.45	0.637653	17.45	0.630964
17.55	0.47403	17.55	0.502923	17.55	0.537699		17.55	0.344849	17.55	0.353115	17.55	0.369173		17.55	0.237506	17.55	0.238837	17.55	0.240098		17.55	0.323455	17.55	0.325811	17.55	0.333715		17.55	0.641854	17.55	0.637987	17.55	0.630887
17.65	0.474082	17.65	0.503395	17.65	0.53722		17.65	0.34494	17.65	0.354036	17.65	0.369338		17.65	0.237029	17.65	0.238897	17.65	0.240951		17.65	0.323808	17.65	0.326379	17.65	0.334231		17.65	0.641964	17.65	0.63827	17.65	0.631063
17.75	0.474033	17.75	0.503187	17.75	0.537776		17.75	0.345576	17.75	0.353854	17.75	0.369723		17.75	0.237308	17.75	0.239133	17.75	0.240636		17.75	0.324179	17.75	0.326303	17.75	0.334994		17.75	0.642171	17.75	0.638377	17.75	0.630925
17.85	0.474375	17.85	0.502785	17.85	0.537715		17.85	0.345773	17.85	0.353953	17.85	0.370207		17.85	0.237542	17.85	0.239203	17.85	0.240883		17.85	0.3245	17.85	0.327227	17.85	0.335639		17.85	0.642202	17.85	0.638437	17.85	0.631148
17.95	0.474273	17.95	0.503234	17.95	0.537986		17.95	0.345917	17.95	0.354486	17.95	0.37025		17.95	0.237576	17.95	0.23931	17.95	0.241093		17.95	0.325239	17.95	0.32741	17.95	0.335865		17.95	0.642316	17.95	0.638582	17.95	0.630881
18.05	0.47403	18.05	0.503366	18.05	0.537623		18.05	0.346121	18.05	0.354689	18.05	0.370438		18.05	0.237649	18.05	0.239284	18.05	0.240961		18.05	0.325374	18.05	0.327856	18.05	0.336452		18.05	0.642432	18.05	0.638271	18.05	0.631593
18.15	0.474319	18.15	0.503649	18.15	0.537577		18.15	0.346524	18.15	0.354417	18.15	0.371094		18.15	0.237516	18.15	0.24012	18.15	0.241433		18.15	0.326128	18.15	0.328195	18.15	0.336882		18.15	0.64292	18.15	0.63855	18.15	0.631524
18.25	0.474174	18.25	0.503326	18.25	0.53804		18.25	0.34673	18.25	0.355388	18.25	0.371171		18.25	0.237746	18.25	0.239309	18.25	0.240977		18.25	0.32681	18.25	0.328943	18.25	0.337135		18.25	0.642817	18.25	0.638573	18.25	0.631364
18.35	0.474301	18.35	0.503155	18.35	0.538002		18.35	0.346977	18.35	0.355367	18.35	0.371453		18.35	0.238565	18.35	0.239722	18.35	0.241683		18.35	0.32707	18.35	0.329157	18.35	0.337932		18.35	0.64281	18.35	0.638704	18.35	0.631761
18.45	0.474546	18.45	0.503289	18.45	0.538466		18.45	0.34731	18.45	0.355539	18.45	0.371606		18.45	0.23837	18.45	0.239927	18.45	0.241281		18.45	0.327412	18.45	0.329724	18.45	0.338535		18.45	0.643106	18.45	0.638824	18.45	0.631841
18.55	0.474459	18.55	0.50321	18.55	0.537848		18.55	0.347104	18.55	0.355828	18.55	0.371739		18.55	0.238269	18.55	0.240634	18.55	0.241604		18.55	0.327988	18.55	0.33044	18.55	0.338379		18.55	0.643215	18.55	0.639416	18.55	0.632065
18.65	0.474394	18.65	0.503424	18.65	0.538459		18.65	0.347382	18.65	0.356061	18.65	0.371911		18.65	0.238549	18.65	0.240422	18.65	0.241813		18.65	0.328281	18.65	0.331199	18.65	0.339904		18.65	0.6436	18.65	0.638981	18.65	0.63258
18.75	0.474437	18.75	0.503513	18.75	0.538295		18.75	0.347724	18.75	0.356609	18.75	0.372237		18.75	0.23886	18.75	0.240228	18.75	0.242196		18.75	0.329056	18.75	0.331543	18.75	0.339769		18.75	0.643806	18.75	0.639127	18.75	0.632233
18.85	0.474429	18.85	0.50335	18.85	0.538578		18.85	0.347631	18.85	0.356497	18.85	0.372801		18.85	0.238626	18.85	0.240381	18.85	0.242096		18.85	0.329349	18.85	0.331667	18.85	0.340456		18.85	0.64369	18.85	0.639587	18.85	0.632091
18.95	0.47436	18.95	0.503708	18.95	0.538291		18.95	0.348241	18.95	0.356506	18.95	0.373313		18.95	0.238734	18.95	0.240896	18.95	0.242119		18.95	0.329777	18.95	0.332202	18.95	0.340799		18.95	0.643942	18.95	0.639439	18.95	0.632727
19.05	0.474529	19.05	0.503846	19.05	0.538738		19.05	0.348622	19.05	0.357365	19.05	0.37337		19.05	0.238695	19.05	0.240761	19.05	0.24212		19.05	0.329991	19.05	0.332913	19.05	0.341429		19.05	0.64431	19.05	0.639231	19.05	0.632601
19.15	0.474602	19.15	0.503682	19.15	0.538413		19.15	0.34842	19.15	0.356796	19.15	0.373244		19.15	0.239399	19.15	0.240743	19.15	0.242552		19.15	0.330716	19.15	0.333327	19.15	0.341839		19.15	0.644363	19.15	0.639983	19.15	0.633156
19.25	0.474765	19.25	0.503397	19.25	0.538713		19.25	0.348791	19.25	0.357568	19.25	0.373464		19.25	0.239235	19.25	0.241126	19.25	0.242396		19.25	0.330845	19.25	0.333861	19.25	0.341904		19.25	0.644486	19.25	0.639543	19.25	0.633121
19.35	0.474417	19.35	0.503404	19.35	0.538542		19.35	0.349264	19.35	0.358495	19.35	0.373696		19.35	0.239394	19.35	0.240817	19.35	0.242826		19.35	0.331406	19.35	0.333811	19.35	0.342931		19.35	0.644431	19.35	0.640009	19.35	0.633401
19.45	0.47496	19.45	0.503654	19.45	0.538833		19.45	0.34917	19.45	0.358232	19.45	0.374068		19.45	0.239349	19.45	0.24081	19.45	0.243156		19.45	0.331885	19.45	0.334845	19.45	0.343312		19.45	0.64483	19.45	0.639932	19.45	0.634128
19.55	0.474749	19.55	0.504044	19.55	0.538821		19.55	0.349505	19.55	0.358042	19.55	0.374472		19.55	0.239895	19.55	0.240816	19.55	0.243198		19.55	0.332605	19.55	0.335024	19.55	0.343788		19.55	0.645173	19.55	0.640122	19.55	0.634094
19.65	0.474804	19.65	0.503378	19.65	0.538514		19.65	0.349547	19.65	0.358312	19.65	0.374626		19.65	0.240073	19.65	0.241409	19.65	0.242843		19.65	0.332998	19.65	0.33576	19.65	0.343887		19.65	0.645192	19.65	0.640112	19.65	0.633731
19.75	0.474849	19.75	0.503821	19.75	0.538419		19.75	0.349974	19.75	0.358664	19.75	0.374678		19.75	0.239686	19.75	0.241534	19.75	0.24362		19.75	0.333623	19.75	0.335713	19.75	0.344733		19.75	0.645367	19.75	0.640304	19.75	0.634311
19.85	0.474714	19.85	0.50366	19.85	0.538829		19.85	0.350107	19.85	0.359245	19.85	0.375317		19.85	0.24073	19.85	0.241377	19.85	0.243735		19.85	0.333372	19.85	0.336256	19.85	0.34521		19.85	0.645648	19.85	0.640762	19.85	0.634198
19.95	0.474862	19.95	0.503547	19.95	0.538769		19.95	0.349982	19.95	0.359068	19.95	0.375064		19.95	0.24038	19.95	0.242016	19.95	0.243682		19.95	0.334143	19.95	0.337076	19.95	0.34546		19.95	0.645718	19.95	0.640857	19.95	0.634634
20.05	0.475071	20.05	0.503896	20.05	0.538761		20.05	0.35032	20.05	0.359437	20.05	0.376062		20.05	0.240493	20.05	0.241428	20.05	0.243832		20.05	0.334529	20.05	0.337294	20.05	0.345739		20.05	0.645707	20.05	0.641069	20.05	0.635015
20.15	0.475021	20.15	0.503811	20.15	0.538695		20.15	0.350713	20.15	0.359691	20.15	0.375605		20.15	0.240801	20.15	0.242003	20.15	0.243493		20.15	0.335067	20.15	0.337408	20.15	0.346315		20.15	0.646233	20.15	0.641416	20.15	0.635033
20.25	0.475266	20.25	0.503754	20.25	0.539164		20.25	0.350682	20.25	0.360015	20.25	0.376059		20.25	0.240676	20.25	0.242022	20.25	0.243938		20.25	0.335734	20.25	0.338707	20.25	0.346907		20.25	0.645951	20.25	0.641797	20.25	0.635364
20.35	0.475063	20.35	0.50407	20.35	0.539062		20.35	0.351229	20.35	0.359875	20.35	0.376508		20.35	0.240793	20.35	0.242254	20.35	0.244256		20.35	0.335758	20.35	0.338606	20.35	0.34747		20.35	0.645843	20.35	0.64128	20.35	0.635733
20.45	0.474979	20.45	0.504029	20.45	0.53896		20.45	0.351274	20.45	0.360291	20.45	0.376658		20.45	0.241174	20.45	0.242522	20.45	0.244734		20.45	0.336568	20.45	0.339183	20.45	0.347684		20.45	0.646016	20.45	0.641377	20.45	0.635502
20.55	0.474939	20.55	0.504079	20.55	0.539036		20.55	0.351368	20.55	0.360831	20.55	0.377241		20.55	0.240973	20.55	0.242074	20.55	0.243991		20.55	0.337333	20.55	0.339427	20.55	0.348523		20.55	0.646304	20.55	0.641714	20.55	0.635677
20.65	0.475278	20.65	0.504064	20.65	0.539437		20.65	0.351465	20.65	0.360478	20.65	0.37743		20.65	0.241353	20.65	0.24273	20.65	0.2442		20.65	0.337435	20.65	0.339518	20.65	0.348507		20.65	0.646689	20.65	0.641802	20.65	0.635625
20.75	0.474999	20.75	0.504245	20.75	0.539129		20.75	0.351415	20.75	0.361422	20.75	0.377742		20.75	0.241055	20.75	0.242317	20.75	0.244429		20.75	0.338386	20.75	0.340202	20.75	0.349182		20.75	0.646534	20.75	0.64204	20.75	0.635755
20.85	0.475047	20.85	0.504366	20.85	0.539237		20.85	0.352183	20.85	0.361214	20.85	0.377803		20.85	0.241582	20.85	0.242581	20.85	0.244952		20.85	0.33858	20.85	0.340719	20.85	0.349575		20.85	0.646553	20.85	0.642715	20.85	0.636083
20.95	0.475443	20.95	0.504306	20.95	0.539113		20.95	0.351872	20.95	0.361923	20.95	0.377424		20.95	0.241976	20.95	0.24265	20.95	0.244677		20.95	0.339096	20.95	0.340988	20.95	0.350405		20.95	0.646839	20.95	0.642351	20.95	0.636514
21.05	0.475273	21.05	0.504161	21.05	0.539594		21.05	0.352381	21.05	0.361467	21.05	0.378549		21.05	0.241951	21.05	0.242652	21.05	0.245235		21.05	0.339511	21.05	0.341589	21.05	0.350955		21.05	0.64725	21.05	0.642844	21.05	0.636025
21.15	0.475419	21.15	0.504376	21.15	0.539124		21.15	0.352865	21.15	0.361979	21.15	0.378604		21.15	0.241738	21.15	0.243045	21.15	0.245061		21.15	0.339545	21.15	0.342319	21.15	0.351092		21.15	0.647094	21.15	0.643003	21.15	0.636342
21.25	0.475483	21.25	0.504736	21.25	0.539492		21.25	0.352762	21.25	0.362617	21.25	0.378596		21.25	0.2424	21.25	0.243467	21.25	0.244862		21.25	0.340552	21.25	0.341952	21.25	0.351493		21.25	0.647127	21.25	0.642902	21.25	0.636658
21.35	0.475617	21.35	0.50449	21.35	0.539563		21.35	0.352852	21.35	0.362669	21.35	0.378303		21.35	0.242314	21.35	0.242735	21.35	0.245069		21.35	0.340698	21.35	0.342922	21.35	0.352113		21.35	0.64762	21.35	0.642988	21.35	0.636656
21.45	0.47532	21.45	0.504472	21.45	0.539596		21.45	0.353282	21.45	0.363268	21.45	0.379106		21.45	0.24248	21.45	0.243379	21.45	0.245876		21.45	0.341272	21.45	0.34346	21.45	0.352223		21.45	0.647763	21.45	0.64295	21.45	0.636658
21.55	0.475284	21.55	0.504591	21.55	0.539459		21.55	0.353721	21.55	0.362952	21.55	0.379373		21.55	0.242262	21.55	0.243338	21.55	0.245519		21.55	0.341241	21.55	0.343963	21.55	0.353012		21.55	0.647962	21.55	0.64312	21.55	0.637071
21.65	0.475509	21.65	0.50426	21.65	0.539606		21.65	0.353678	21.65	0.363438	21.65	0.37972		21.65	0.242723	21.65	0.243266	21.65	0.24544		21.65	0.342005	21.65	0.344343	21.65	0.353429		21.65	0.648118	21.65	0.643389	21.65	0.637137
21.75	0.475354	21.75	0.504427	21.75	0.539527		21.75	0.353629	21.75	0.363446	21.75	0.379842		21.75	0.242818	21.75	0.243477	21.75	0.246101		21.75	0.342102	21.75	0.344841	21.75	0.3536		21.75	0.648334	21.75	0.643522	21.75	0.637158
21.85	0.475253	21.85	0.504459	21.85	0.54001		21.85	0.353999	21.85	0.36382	21.85	0.380066		21.85	0.242993	21.85	0.244374	21.85	0.245986		21.85	0.343012	21.85	0.345106	21.85	0.354337		21.85	0.64835	21.85	0.644117	21.85	0.637095
21.95	0.47566	21.95	0.504478	21.95	0.539479		21.95	0.354359	21.95	0.364301	21.95	0.380309		21.95	0.242594	21.95	0.24362	21.95	0.246599		21.95	0.343815	21.95	0.345699	21.95	0.35526		21.95	0.648804	21.95	0.644042	21.95	0.63755
22.05	0.475698	22.05	0.504777	22.05	0.539957		22.05	0.354554	22.05	0.3641	22.05	0.38074		22.05	0.242714	22.05	0.244619	22.05	0.246467		22.05	0.343494	22.05	0.346157	22.05	0.355556		22.05	0.64884	22.05	0.643918	22.05	0.637532
22.15	0.475923	22.15	0.504426	22.15	0.539872		22.15	0.355302	22.15	0.364496	22.15	0.38121		22.15	0.242838	22.15	0.243696	22.15	0.246365		22.15	0.344364	22.15	0.346426	22.15	0.35588		22.15	0.64889	22.15	0.644463	22.15	0.638226
22.25	0.47547	22.25	0.505025	22.25	0.540112		22.25	0.354674	22.25	0.364575	22.25	0.381298		22.25	0.242714	22.25	0.244219	22.25	0.246469		22.25	0.34509	22.25	0.347105	22.25	0.356381		22.25	0.649387	22.25	0.644302	22.25	0.63821
22.35	0.475728	22.35	0.505078	22.35	0.53996		22.35	0.355137	22.35	0.365068	22.35	0.381567		22.35	0.242598	22.35	0.244343	22.35	0.24702		22.35	0.345531	22.35	0.347618	22.35	0.356757		22.35	0.649301	22.35	0.644757	22.35	0.637947
22.45	0.475773	22.45	0.504894	22.45	0.540169		22.45	0.35502	22.45	0.365448	22.45	0.381262		22.45	0.242517	22.45	0.244321	22.45	0.247472		22.45	0.345419	22.45	0.347663	22.45	0.356986		22.45	0.649555	22.45	0.64502	22.45	0.638428
22.55	0.475858	22.55	0.505117	22.55	0.540039		22.55	0.355948	22.55	0.365618	22.55	0.38171		22.55	0.243387	22.55	0.244994	22.55	0.247317		22.55	0.346473	22.55	0.348331	22.55	0.358058		22.55	0.649866	22.55	0.645367	22.55	0.638667
22.65	0.475915	22.65	0.504875	22.65	0.539963		22.65	0.356226	22.65	0.365513	22.65	0.381969		22.65	0.243343	22.65	0.244672	22.65	0.24765		22.65	0.346503	22.65	0.348905	22.65	0.358571		22.65	0.649923	22.65	0.645398	22.65	0.638574
22.75	0.475703	22.75	0.505289	22.75	0.540176		22.75	0.356137	22.75	0.365932	22.75	0.382726		22.75	0.24352	22.75	0.244594	22.75	0.248391		22.75	0.346643	22.75	0.349389	22.75	0.35893		22.75	0.64947	22.75	0.645152	22.75	0.639354
22.85	0.475905	22.85	0.505304	22.85	0.539985		22.85	0.356882	22.85	0.366136	22.85	0.382544		22.85	0.243301	22.85	0.244706	22.85	0.247894		22.85	0.347303	22.85	0.349858	22.85	0.358933		22.85	0.649845	22.85	0.645382	22.85	0.639244
22.95	0.475943	22.95	0.505352	22.95	0.540201		22.95	0.357256	22.95	0.366766	22.95	0.382866		22.95	0.243254	22.95	0.244964	22.95	0.247934		22.95	0.34805	22.95	0.350538	22.95	0.359355		22.95	0.650137	22.95	0.645346	22.95	0.639592
23.05	0.476412	23.05	0.505116	23.05	0.540567		23.05	0.357323	23.05	0.366881	23.05	0.383252		23.05	0.244087	23.05	0.245306	23.05	0.248151		23.05	0.348246	23.05	0.350484	23.05	0.360145		23.05	0.65024	23.05	0.645697	23.05	0.639551
23.15	0.476072	23.15	0.505632	23.15	0.540419		23.15	0.357455	23.15	0.366997	23.15	0.383476		23.15	0.243588	23.15	0.245092	23.15	0.248613		23.15	0.34897	23.15	0.351325	23.15	0.360608		23.15	0.650782	23.15	0.645703	23.15	0.639489
23.25	0.476016	23.25	0.50543	23.25	0.540275		23.25	0.358048	23.25	0.367431	23.25	0.383799		23.25	0.243691	23.25	0.245581	23.25	0.248139		23.25	0.349053	23.25	0.351502	23.25	0.360882		23.25	0.650457	23.25	0.646363	23.25	0.639694
23.35	0.476201	23.35	0.505296	23.35	0.54031		23.35	0.35823	23.35	0.36763	23.35	0.383806		23.35	0.24372	23.35	0.245688	23.35	0.248942		23.35	0.349894	23.35	0.351951	23.35	0.361278		23.35	0.650907	23.35	0.645875	23.35	0.640035
23.45	0.476255	23.45	0.505555	23.45	0.540644		23.45	0.35797	23.45	0.367641	23.45	0.383936		23.45	0.244191	23.45	0.245752	23.45	0.248365		23.45	0.350168	23.45	0.352382	23.45	0.362436		23.45	0.651038	23.45	0.646089	23.45	0.6399
23.55	0.47624	23.55	0.505763	23.55	0.540438		23.55	0.358449	23.55	0.368002	23.55	0.383985		23.55	0.244134	23.55	0.24603	23.55	0.248623		23.55	0.350339	23.55	0.352836	23.55	0.362727		23.55	0.65146	23.55	0.646231	23.55	0.640162
23.65	0.47641	23.65	0.505457	23.65	0.540363		23.65	0.358407	23.65	0.368247	23.65	0.383923		23.65	0.244119	23.65	0.246309	23.65	0.248588		23.65	0.350874	23.65	0.353209	23.65	0.363459		23.65	0.651573	23.65	0.646769	23.65	0.640537
23.75	0.476371	23.75	0.505277	23.75	0.540606		23.75	0.359017	23.75	0.368671	23.75	0.384315		23.75	0.244666	23.75	0.24602	23.75	0.248859		23.75	0.351693	23.75	0.354061	23.75	0.363506		23.75	0.651744	23.75	0.646896	23.75	0.640585
23.85	0.476229	23.85	0.505898	23.85	0.540638		23.85	0.358847	23.85	0.368761	23.85	0.385074		23.85	0.244005	23.85	0.246437	23.85	0.248793		23.85	0.35213	23.85	0.354442	23.85	0.364014		23.85	0.652228	23.85	0.647251	23.85	0.640518
23.95	0.476337	23.95	0.505765	23.95	0.540449		23.95	0.359494	23.95	0.368711	23.95	0.384648		23.95	0.244015	23.95	0.246913	23.95	0.249135		23.95	0.352593	23.95	0.354871	23.95	0.364663		23.95	0.651789	23.95	0.647761	23.95	0.641093
24.05	0.476338	24.05	0.506172	24.05	0.540726		24.05	0.359711	24.05	0.36925	24.05	0.384778		24.05	0.244764	24.05	0.24701	24.05	0.249077		24.05	0.352716	24.05	0.355014	24.05	0.365442		24.05	0.651852	24.05	0.647468	24.05	0.64124
24.15	0.47638	24.15	0.5053	24.15	0.540946		24.15	0.360131	24.15	0.369461	24.15	0.385385		24.15	0.245073	24.15	0.246593	24.15	0.249475		24.15	0.3532	24.15	0.355225	24.15	0.365517		24.15	0.652778	24.15	0.647984	24.15	0.641097
24.25	0.476565	24.25	0.505479	24.25	0.540971		24.25	0.360366	24.25	0.36943	24.25	0.386174		24.25	0.244661	24.25	0.246801	24.25	0.249534		24.25	0.353604	24.25	0.356151	24.25	0.366363		24.25	0.652558	24.25	0.64839	24.25	0.641144
24.35	0.476343	24.35	0.505737	24.35	0.540776		24.35	0.359993	24.35	0.369788	24.35	0.386085		24.35	0.244993	24.35	0.24714	24.35	0.249275		24.35	0.354491	24.35	0.356694	24.35	0.3666		24.35	0.652855	24.35	0.648203	24.35	0.641317
24.45	0.4767	24.45	0.505807	24.45	0.54092		24.45	0.361029	24.45	0.369871	24.45	0.386474		24.45	0.244892	24.45	0.24734	24.45	0.249624		24.45	0.35494	24.45	0.357141	24.45	0.367091		24.45	0.652901	24.45	0.648718	24.45	0.641622
24.55	0.476652	24.55	0.50585	24.55	0.540742		24.55	0.360545	24.55	0.370322	24.55	0.386175		24.55	0.24473	24.55	0.247732	24.55	0.249781		24.55	0.355092	24.55	0.357494	24.55	0.367303		24.55	0.653468	24.55	0.648654	24.55	0.642016
24.65	0.476902	24.65	0.506482	24.65	0.54119		24.65	0.361267	24.65	0.370701	24.65	0.386432		24.65	0.245011	24.65	0.247143	24.65	0.250135		24.65	0.355434	24.65	0.357901	24.65	0.368195		24.65	0.65376	24.65	0.649161	24.65	0.641911
24.75	0.47699	24.75	0.505939	24.75	0.541463		24.75	0.3612	24.75	0.371132	24.75	0.38662		24.75	0.24552	24.75	0.247725	24.75	0.249681		24.75	0.355445	24.75	0.358876	24.75	0.368243		24.75	0.653868	24.75	0.649371	24.75	0.64229
24.85	0.476794	24.85	0.506203	24.85	0.541138		24.85	0.361916	24.85	0.371121	24.85	0.386913		24.85	0.245372	24.85	0.247913	24.85	0.250445		24.85	0.356737	24.85	0.359014	24.85	0.368942		24.85	0.654212	24.85	0.649972	24.85	0.642703
24.95	0.477082	24.95	0.505861	24.95	0.540804		24.95	0.361996	24.95	0.371488	24.95	0.387468		24.95	0.245408	24.95	0.248576	24.95	0.249951		24.95	0.356794	24.95	0.359443	24.95	0.369306		24.95	0.654414	24.95	0.64976	24.95	0.642274
25.05	0.476981	25.05	0.505932	25.05	0.541208		25.05	0.362443	25.05	0.371228	25.05	0.387403		25.05	0.245597	25.05	0.248214	25.05	0.250258		25.05	0.357	25.05	0.359763	25.05	0.37006		25.05	0.654745	25.05	0.650308	25.05	0.642724
25.15	0.476789	25.15	0.506158	25.15	0.541375		25.15	0.362598	25.15	0.371561	25.15	0.38758		25.15	0.245741	25.15	0.248666	25.15	0.250651		25.15	0.358057	25.15	0.360256	25.15	0.370269		25.15	0.654886	25.15	0.650413	25.15	0.642755
25.25	0.476781	25.25	0.506011	25.25	0.540982		25.25	0.362562	25.25	0.371712	25.25	0.38798		25.25	0.24593	25.25	0.248779	25.25	0.250907		25.25	0.358359	25.25	0.36081	25.25	0.370922		25.25	0.654927	25.25	0.650743	25.25	0.642842
25.35	0.476761	25.35	0.50631	25.35	0.541436		25.35	0.362727	25.35	0.372427	25.35	0.388117		25.35	0.245748	25.35	0.248825	25.35	0.250886		25.35	0.358543	25.35	0.360958	25.35	0.371229		25.35	0.65556	25.35	0.650565	25.35	0.643025
25.45	0.476829	25.45	0.506791	25.45	0.54125		25.45	0.363228	25.45	0.372533	25.45	0.3887		25.45	0.245792	25.45	0.249095	25.45	0.250974		25.45	0.358589	25.45	0.36129	25.45	0.371993		25.45	0.655649	25.45	0.650737	25.45	0.643049
25.55	0.477249	25.55	0.50627	25.55	0.54166		25.55	0.36356	25.55	0.372647	25.55	0.388492		25.55	0.246467	25.55	0.248912	25.55	0.251271		25.55	0.359501	25.55	0.361626	25.55	0.372298		25.55	0.656078	25.55	0.650842	25.55	0.643276
25.65	0.477101	25.65	0.506627	25.65	0.541607		25.65	0.363293	25.65	0.37314	25.65	0.38866		25.65	0.246565	25.65	0.249471	25.65	0.251342		25.65	0.359856	25.65	0.362575	25.65	0.372667		25.65	0.655988	25.65	0.651032	25.65	0.643555
25.75	0.476959	25.75	0.506809	25.75	0.541283		25.75	0.364525	25.75	0.373364	25.75	0.388811		25.75	0.246396	25.75	0.249642	25.75	0.251324		25.75	0.360996	25.75	0.363232	25.75	0.373745		25.75	0.656556	25.75	0.651256	25.75	0.643505
25.85	0.477171	25.85	0.506674	25.85	0.541647		25.85	0.364322	25.85	0.373708	25.85	0.389283		25.85	0.246344	25.85	0.249334	25.85	0.251759		25.85	0.360999	25.85	0.363568	25.85	0.37367		25.85	0.656489	25.85	0.65124	25.85	0.643565
25.95	0.477352	25.95	0.506756	25.95	0.541301		25.95	0.36421	25.95	0.374116	25.95	0.389326		25.95	0.246856	25.95	0.249581	25.95	0.251886		25.95	0.361182	25.95	0.363924	25.95	0.37429		25.95	0.65673	25.95	0.651769	25.95	0.644149
26.05	0.47711	26.05	0.506513	26.05	0.541648		26.05	0.364559	26.05	0.374003	26.05	0.389717		26.05	0.246655	26.05	0.249711	26.05	0.252092		26.05	0.361876	26.05	0.364623	26.05	0.374706		26.05	0.656973	26.05	0.651922	26.05	0.644086
26.15	0.477407	26.15	0.506383	26.15	0.541484		26.15	0.365027	26.15	0.374475	26.15	0.390077		26.15	0.246675	26.15	0.250009	26.15	0.251985		26.15	0.362221	26.15	0.364834	26.15	0.375263		26.15	0.65729	26.15	0.651841	26.15	0.644529
26.25	0.477774	26.25	0.506818	26.25	0.542047		26.25	0.36522	26.25	0.374448	26.25	0.390299		26.25	0.246561	26.25	0.250037	26.25	0.251872		26.25	0.362551	26.25	0.365508	26.25	0.375727		26.25	0.657836	26.25	0.652018	26.25	0.643997
26.35	0.477325	26.35	0.506494	26.35	0.541527		26.35	0.365238	26.35	0.374988	26.35	0.390156		26.35	0.247349	26.35	0.250201	26.35	0.252283		26.35	0.363023	26.35	0.365599	26.35	0.37648		26.35	0.657836	26.35	0.652378	26.35	0.644134
26.45	0.477463	26.45	0.506549	26.45	0.541715		26.45	0.365106	26.45	0.374991	26.45	0.390616		26.45	0.247115	26.45	0.250295	26.45	0.252247		26.45	0.36371	26.45	0.36665	26.45	0.376665		26.45	0.65771	26.45	0.652714	26.45	0.644913
26.55	0.477296	26.55	0.506781	26.55	0.541996		26.55	0.365988	26.55	0.375302	26.55	0.390776		26.55	0.247685	26.55	0.250125	26.55	0.25277		26.55	0.364246	26.55	0.367011	26.55	0.377474		26.55	0.658133	26.55	0.65268	26.55	0.644936
26.65	0.477553	26.65	0.506902	26.65	0.541697		26.65	0.366147	26.65	0.375161	26.65	0.391025		26.65	0.247392	26.65	0.251123	26.65	0.253149		26.65	0.364651	26.65	0.367253	26.65	0.377613		26.65	0.658236	26.65	0.653063	26.65	0.645075
26.75	0.477619	26.75	0.506569	26.75	0.542146		26.75	0.36624	26.75	0.375727	26.75	0.391313		26.75	0.24727	26.75	0.25053	26.75	0.253551		26.75	0.365025	26.75	0.367724	26.75	0.378101		26.75	0.65869	26.75	0.653013	26.75	0.645346
26.85	0.477498	26.85	0.506875	26.85	0.541972		26.85	0.366482	26.85	0.375783	26.85	0.39133		26.85	0.247656	26.85	0.250783	26.85	0.252786		26.85	0.36567	26.85	0.368207	26.85	0.378462		26.85	0.658402	26.85	0.653328	26.85	0.64495
26.95	0.477725	26.95	0.507059	26.95	0.541859		26.95	0.366661	26.95	0.376571	26.95	0.392036		26.95	0.247585	26.95	0.250622	26.95	0.252906		26.95	0.366157	26.95	0.368467	26.95	0.379078		26.95	0.658919	26.95	0.653547	26.95	0.645125
27.05	0.477542	27.05	0.507005	27.05	0.541931		27.05	0.366815	27.05	0.376191	27.05	0.391636		27.05	0.248136	27.05	0.251204	27.05	0.253604		27.05	0.366226	27.05	0.368829	27.05	0.379279		27.05	0.659251	27.05	0.653563	27.05	0.645737
27.15	0.47765	27.15	0.50688	27.15	0.541854		27.15	0.367233	27.15	0.37707	27.15	0.392224		27.15	0.248263	27.15	0.250738	27.15	0.253242		27.15	0.366893	27.15	0.369371	27.15	0.379515		27.15	0.659059	27.15	0.653921	27.15	0.645682
27.25	0.47783	27.25	0.507121	27.25	0.541691		27.25	0.36759	27.25	0.377039	27.25	0.392149		27.25	0.248033	27.25	0.251785	27.25	0.25385		27.25	0.367291	27.25	0.370162	27.25	0.380503		27.25	0.659542	27.25	0.653815	27.25	0.645922
27.35	0.478032	27.35	0.507064	27.35	0.542164		27.35	0.367929	27.35	0.377212	27.35	0.392667		27.35	0.248169	27.35	0.25168	27.35	0.253412		27.35	0.367657	27.35	0.370277	27.35	0.381277		27.35	0.659626	27.35	0.653779	27.35	0.64584
27.45	0.477935	27.45	0.507135	27.45	0.542258		27.45	0.368099	27.45	0.377367	27.45	0.392925		27.45	0.248101	27.45	0.251484	27.45	0.254496		27.45	0.368214	27.45	0.370827	27.45	0.381552		27.45	0.660096	27.45	0.653822	27.45	0.646157
27.55	0.477755	27.55	0.507218	27.55	0.542315		27.55	0.368228	27.55	0.377254	27.55	0.393075		27.55	0.248709	27.55	0.251506	27.55	0.253539		27.55	0.369057	27.55	0.371226	27.55	0.382073		27.55	0.660016	27.55	0.65441	27.55	0.64631
27.65	0.477964	27.65	0.507044	27.65	0.542181		27.65	0.368636	27.65	0.377466	27.65	0.393297		27.65	0.248321	27.65	0.251668	27.65	0.254457		27.65	0.36888	27.65	0.371934	27.65	0.382204		27.65	0.660416	27.65	0.654468	27.65	0.646349
27.75	0.477928	27.75	0.507525	27.75	0.54236		27.75	0.368421	27.75	0.37815	27.75	0.393679		27.75	0.248525	27.75	0.251645	27.75	0.254561		27.75	0.369913	27.75	0.372191	27.75	0.38301		27.75	0.660778	27.75	0.655109	27.75	0.646481
27.85	0.478167	27.85	0.507539	27.85	0.542485		27.85	0.368678	27.85	0.378563	27.85	0.393821		27.85	0.248752	27.85	0.251819	27.85	0.254493		27.85	0.369972	27.85	0.372676	27.85	0.383661		27.85	0.660632	27.85	0.654786	27.85	0.64703
27.95	0.478143	27.95	0.507518	27.95	0.542136		27.95	0.368931	27.95	0.378355	27.95	0.394036		27.95	0.249024	27.95	0.251766	27.95	0.254989		27.95	0.370763	27.95	0.373315	27.95	0.384174		27.95	0.660749	27.95	0.654785	27.95	0.64737
28.05	0.478269	28.05	0.507433	28.05	0.542646		28.05	0.369447	28.05	0.378688	28.05	0.394082		28.05	0.249317	28.05	0.252427	28.05	0.25486		28.05	0.370662	28.05	0.373508	28.05	0.38448		28.05	0.660958	28.05	0.65494	28.05	0.647489
28.15	0.477988	28.15	0.50752	28.15	0.542903		28.15	0.369333	28.15	0.379233	28.15	0.39486		28.15	0.249345	28.15	0.252318	28.15	0.255243		28.15	0.371207	28.15	0.374049	28.15	0.384939		28.15	0.661148	28.15	0.654916	28.15	0.647386
28.25	0.47808	28.25	0.507592	28.25	0.542696		28.25	0.369634	28.25	0.37928	28.25	0.394952		28.25	0.249306	28.25	0.252232	28.25	0.255015		28.25	0.371865	28.25	0.374356	28.25	0.384921		28.25	0.661531	28.25	0.655387	28.25	0.647512
28.35	0.477974	28.35	0.507442	28.35	0.542582		28.35	0.369651	28.35	0.379194	28.35	0.394982		28.35	0.249477	28.35	0.252394	28.35	0.255158		28.35	0.372163	28.35	0.375569	28.35	0.385801		28.35	0.661459	28.35	0.655384	28.35	0.647472
28.45	0.478359	28.45	0.507809	28.45	0.542617		28.45	0.369935	28.45	0.380334	28.45	0.395057		28.45	0.24907	28.45	0.252792	28.45	0.255129		28.45	0.372433	28.45	0.375498	28.45	0.386164		28.45	0.661568	28.45	0.655716	28.45	0.647766
28.55	0.478314	28.55	0.507944	28.55	0.542734		28.55	0.370128	28.55	0.379898	28.55	0.395423		28.55	0.249418	28.55	0.252777	28.55	0.255624		28.55	0.373016	28.55	0.375882	28.55	0.386465		28.55	0.661972	28.55	0.655866	28.55	0.647877
28.65	0.478304	28.65	0.507745	28.65	0.543185		28.65	0.370388	28.65	0.380146	28.65	0.396022		28.65	0.249877	28.65	0.25313	28.65	0.255935		28.65	0.373527	28.65	0.376575	28.65	0.387602		28.65	0.661992	28.65	0.655674	28.65	0.648107
28.75	0.478594	28.75	0.50796	28.75	0.542776		28.75	0.370592	28.75	0.380632	28.75	0.39569		28.75	0.249774	28.75	0.253459	28.75	0.255711		28.75	0.373845	28.75	0.376548	28.75	0.387985		28.75	0.662054	28.75	0.655992	28.75	0.647877
28.85	0.47845	28.85	0.507604	28.85	0.5426		28.85	0.370988	28.85	0.380985	28.85	0.396019		28.85	0.250588	28.85	0.25327	28.85	0.255411		28.85	0.374643	28.85	0.377583	28.85	0.388322		28.85	0.662125	28.85	0.656113	28.85	0.648161
28.95	0.478366	28.95	0.507934	28.95	0.542977		28.95	0.370956	28.95	0.380974	28.95	0.396472		28.95	0.250505	28.95	0.253833	28.95	0.255626		28.95	0.374622	28.95	0.377644	28.95	0.388917		28.95	0.662544	28.95	0.656205	28.95	0.648533
29.05	0.478713	29.05	0.507994	29.05	0.542881		29.05	0.37106	29.05	0.38152	29.05	0.396813		29.05	0.250185	29.05	0.253174	29.05	0.255985		29.05	0.375462	29.05	0.378255	29.05	0.389457		29.05	0.662801	29.05	0.656636	29.05	0.648531
29.15	0.479089	29.15	0.508113	29.15	0.54262		29.15	0.371373	29.15	0.381494	29.15	0.396624		29.15	0.250709	29.15	0.253343	29.15	0.255688		29.15	0.375602	29.15	0.379316	29.15	0.389775		29.15	0.662698	29.15	0.656558	29.15	0.648914
29.25	0.479005	29.25	0.507904	29.25	0.54277		29.25	0.371506	29.25	0.381502	29.25	0.397197		29.25	0.250226	29.25	0.253976	29.25	0.255992		29.25	0.37618	29.25	0.379498	29.25	0.390454		29.25	0.662967	29.25	0.656761	29.25	0.649214
29.35	0.478613	29.35	0.507638	29.35	0.542613		29.35	0.371669	29.35	0.382171	29.35	0.397228		29.35	0.250524	29.35	0.253523	29.35	0.256038		29.35	0.376209	29.35	0.379644	29.35	0.390782		29.35	0.663017	29.35	0.657082	29.35	0.649208
29.45	0.478877	29.45	0.507769	29.45	0.54308		29.45	0.372709	29.45	0.382334	29.45	0.397403		29.45	0.250816	29.45	0.254018	29.45	0.256449		29.45	0.376533	29.45	0.380263	29.45	0.39121		29.45	0.663303	29.45	0.657001	29.45	0.649176
29.55	0.479147	29.55	0.50799	29.55	0.543035		29.55	0.372399	29.55	0.38265	29.55	0.397672		29.55	0.251225	29.55	0.253869	29.55	0.256415		29.55	0.377328	29.55	0.380562	29.55	0.391615		29.55	0.663192	29.55	0.657095	29.55	0.649574
29.65	0.479019	29.65	0.508534	29.65	0.542915		29.65	0.372813	29.65	0.382763	29.65	0.397969		29.65	0.251138	29.65	0.254327	29.65	0.256202		29.65	0.377675	29.65	0.380861	29.65	0.392028		29.65	0.663427	29.65	0.656889	29.65	0.649517
29.75	0.478905	29.75	0.508578	29.75	0.543298		29.75	0.373323	29.75	0.383163	29.75	0.398103		29.75	0.25072	29.75	0.254722	29.75	0.256596		29.75	0.378154	29.75	0.381385	29.75	0.392518		29.75	0.663647	29.75	0.657183	29.75	0.649725
29.85	0.479489	29.85	0.508183	29.85	0.542951		29.85	0.373172	29.85	0.383177	29.85	0.398561		29.85	0.251358	29.85	0.254484	29.85	0.257039		29.85	0.378604	29.85	0.382442	29.85	0.39312		29.85	0.663945	29.85	0.657154	29.85	0.64946
29.95	0.479265	29.95	0.508732	29.95	0.542836		29.95	0.373516	29.95	0.383305	29.95	0.398708		29.95	0.251294	29.95	0.254614	29.95	0.256703		29.95	0.37947	29.95	0.382341	29.95	0.393629		29.95	0.663924	29.95	0.657724	29.95	0.64992
30.05	0.479598	30.05	0.508574	30.05	0.543153		30.05	0.373708	30.05	0.383486	30.05	0.39915		30.05	0.251627	30.05	0.255087	30.05	0.256942		30.05	0.379506	30.05	0.383529	30.05	0.394158		30.05	0.663592	30.05	0.657519	30.05	0.650506
30.15	0.479332	30.15	0.508729	30.15	0.543203		30.15	0.373717	30.15	0.383608	30.15	0.399191		30.15	0.251617	30.15	0.254477	30.15	0.257221		30.15	0.379834	30.15	0.383449	30.15	0.394337		30.15	0.663603	30.15	0.657666	30.15	0.650153
30.25	0.479558	30.25	0.508156	30.25	0.543155		30.25	0.374432	30.25	0.384226	30.25	0.399839		30.25	0.251817	30.25	0.254617	30.25	0.257146		30.25	0.38036	30.25	0.383663	30.25	0.394802		30.25	0.664151	30.25	0.657295	30.25	0.650364
30.35	0.479745	30.35	0.508455	30.35	0.54312		30.35	0.374496	30.35	0.384173	30.35	0.399666		30.35	0.252188	30.35	0.25534	30.35	0.256797		30.35	0.380816	30.35	0.384273	30.35	0.395214		30.35	0.664074	30.35	0.658111	30.35	0.651103
30.45	0.479604	30.45	0.508736	30.45	0.543003		30.45	0.374672	30.45	0.384383	30.45	0.399743		30.45	0.252039	30.45	0.255001	30.45	0.257619		30.45	0.381603	30.45	0.385015	30.45	0.395858		30.45	0.664046	30.45	0.657599	30.45	0.650908
30.55	0.479891	30.55	0.508674	30.55	0.543176		30.55	0.374715	30.55	0.384951	30.55	0.399937		30.55	0.25224	30.55	0.255216	30.55	0.257442		30.55	0.382091	30.55	0.385742	30.55	0.396035		30.55	0.664529	30.55	0.657811	30.55	0.650841
30.65	0.479721	30.65	0.509024	30.65	0.543419		30.65	0.375099	30.65	0.385222	30.65	0.400511		30.65	0.252045	30.65	0.25562	30.65	0.258111		30.65	0.382385	30.65	0.38552	30.65	0.396937		30.65	0.664769	30.65	0.658346	30.65	0.651319
30.75	0.480122	30.75	0.508672	30.75	0.543618		30.75	0.374906	30.75	0.385371	30.75	0.400691		30.75	0.252895	30.75	0.255208	30.75	0.257964		30.75	0.382794	30.75	0.386581	30.75	0.397474		30.75	0.664967	30.75	0.658326	30.75	0.651515
30.85	0.480001	30.85	0.508861	30.85	0.543175		30.85	0.375524	30.85	0.385637	30.85	0.400673		30.85	0.252332	30.85	0.256159	30.85	0.258256		30.85	0.382945	30.85	0.386559	30.85	0.397722		30.85	0.664922	30.85	0.658356	30.85	0.651588
30.95	0.480163	30.95	0.509184	30.95	0.543772		30.95	0.376135	30.95	0.38563	30.95	0.400946		30.95	0.252517	30.95	0.2557	30.95	0.258269		30.95	0.384058	30.95	0.387043	30.95	0.398193		30.95	0.665208	30.95	0.658453	30.95	0.651475
31.05	0.480293	31.05	0.50898	31.05	0.543361		31.05	0.376178	31.05	0.385772	31.05	0.401364		31.05	0.25256	31.05	0.25586	31.05	0.257965		31.05	0.384183	31.05	0.388167	31.05	0.399104		31.05	0.665466	31.05	0.658329	31.05	0.652036
31.15	0.480503	31.15	0.509372	31.15	0.543566		31.15	0.376511	31.15	0.38661	31.15	0.401405		31.15	0.25269	31.15	0.255781	31.15	0.258335		31.15	0.384363	31.15	0.388747	31.15	0.399316		31.15	0.665262	31.15	0.658087	31.15	0.652196
31.25	0.480809	31.25	0.509127	31.25	0.543819		31.25	0.376653	31.25	0.387095	31.25	0.401694		31.25	0.252882	31.25	0.256096	31.25	0.258777		31.25	0.385166	31.25	0.388842	31.25	0.399629		31.25	0.665643	31.25	0.658896	31.25	0.651865
31.35	0.480473	31.35	0.5091	31.35	0.543356		31.35	0.376865	31.35	0.387064	31.35	0.402117		31.35	0.2535	31.35	0.256515	31.35	0.259292		31.35	0.385349	31.35	0.38961	31.35	0.400125		31.35	0.665835	31.35	0.658964	31.35	0.652607
31.45	0.480585	31.45	0.509432	31.45	0.54347		31.45	0.377377	31.45	0.386908	31.45	0.40188		31.45	0.253328	31.45	0.256292	31.45	0.259311		31.45	0.38596	31.45	0.389657	31.45	0.400625		31.45	0.666065	31.45	0.659022	31.45	0.652994
31.55	0.481081	31.55	0.509152	31.55	0.54354		31.55	0.377312	31.55	0.38735	31.55	0.402236		31.55	0.253306	31.55	0.256811	31.55	0.259692		31.55	0.385763	31.55	0.390556	31.55	0.401186		31.55	0.666314	31.55	0.659225	31.55	0.652734
31.65	0.48125	31.65	0.50937	31.65	0.544029		31.65	0.377725	31.65	0.387585	31.65	0.402647		31.65	0.253731	31.65	0.256325	31.65	0.259792		31.65	0.386554	31.65	0.391322	31.65	0.402268		31.65	0.665809	31.65	0.659658	31.65	0.653087
31.75	0.48111	31.75	0.509562	31.75	0.54415		31.75	0.377823	31.75	0.387711	31.75	0.402776		31.75	0.254154	31.75	0.256619	31.75	0.260168		31.75	0.387328	31.75	0.390996	31.75	0.402091		31.75	0.666474	31.75	0.659853	31.75	0.652917
31.85	0.481608	31.85	0.50954	31.85	0.544061		31.85	0.378075	31.85	0.388351	31.85	0.403277		31.85	0.253811	31.85	0.257036	31.85	0.259345		31.85	0.387701	31.85	0.391873	31.85	0.402775		31.85	0.666603	31.85	0.65962	31.85	0.653319
31.95	0.482749	31.95	0.509449	31.95	0.543715		31.95	0.378191	31.95	0.388124	31.95	0.403533		31.95	0.25362	31.95	0.257083	31.95	0.259751		31.95	0.38798	31.95	0.392358	31.95	0.403255		31.95	0.66657	31.95	0.660073	31.95	0.653725
32.05	0.483901	32.05	0.509348	32.05	0.543774		32.05	0.378549	32.05	0.388533	32.05	0.403526		32.05	0.254557	32.05	0.257478	32.05	0.259941		32.05	0.388842	32.05	0.39279	32.05	0.403599		32.05	0.666377	32.05	0.660252	32.05	0.653952
32.15	0.485193	32.15	0.509617	32.15	0.544143		32.15	0.378717	32.15	0.389091	32.15	0.404067		32.15	0.254295	32.15	0.257203	32.15	0.25986		32.15	0.389043	32.15	0.393173	32.15	0.404278		32.15	0.667032	32.15	0.660237	32.15	0.653875
32.25	0.486899	32.25	0.509998	32.25	0.544231		32.25	0.378931	32.25	0.389225	32.25	0.40419		32.25	0.254333	32.25	0.257022	32.25	0.260209		32.25	0.389656	32.25	0.393438	32.25	0.404732		32.25	0.667015	32.25	0.660367	32.25	0.654314
32.35	0.487769	32.35	0.509701	32.35	0.54423		32.35	0.379713	32.35	0.389706	32.35	0.404159		32.35	0.253978	32.35	0.257484	32.35	0.260562		32.35	0.389645	32.35	0.394086	32.35	0.404974		32.35	0.666875	32.35	0.660215	32.35	0.654431
32.45	0.489039	32.45	0.509678	32.45	0.544114		32.45	0.37921	32.45	0.38949	32.45	0.404309		32.45	0.254144	32.45	0.257713	32.45	0.260764		32.45	0.390116	32.45	0.395048	32.45	0.405175		32.45	0.666939	32.45	0.660722	32.45	0.654458
32.55	0.489777	32.55	0.509556	32.55	0.54457		32.55	0.379781	32.55	0.390051	32.55	0.404821		32.55	0.254646	32.55	0.258388	32.55	0.260745		32.55	0.390941	32.55	0.394922	32.55	0.405976		32.55	0.667611	32.55	0.66064	32.55	0.654356
32.65	0.489819	32.65	0.509407	32.65	0.544308		32.65	0.379974	32.65	0.389614	32.65	0.405081		32.65	0.254874	32.65	0.258032	32.65	0.260422		32.65	0.391243	32.65	0.395513	32.65	0.406863		32.65	0.667624	32.65	0.660987	32.65	0.655051
32.75	0.490885	32.75	0.510109	32.75	0.544281		32.75	0.380104	32.75	0.3903	32.75	0.40517		32.75	0.254557	32.75	0.258355	32.75	0.260628		32.75	0.391394	32.75	0.396048	32.75	0.407045		32.75	0.66773	32.75	0.66119	32.75	0.654934
32.85	0.49073	32.85	0.509869	32.85	0.544516		32.85	0.380576	32.85	0.390651	32.85	0.405273		32.85	0.255213	32.85	0.258496	32.85	0.260623		32.85	0.392202	32.85	0.396478	32.85	0.408012		32.85	0.667228	32.85	0.661977	32.85	0.655241
32.95	0.490937	32.95	0.509953	32.95	0.544388		32.95	0.380448	32.95	0.390843	32.95	0.405677		32.95	0.254862	32.95	0.258595	32.95	0.26075		32.95	0.392246	32.95	0.396201	32.95	0.408056		32.95	0.668124	32.95	0.661369	32.95	0.655572
33.05	0.490645	33.05	0.509875	33.05	0.544363		33.05	0.380649	33.05	0.391463	33.05	0.405925		33.05	0.255279	33.05	0.258627	33.05	0.260272		33.05	0.393091	33.05	0.39701	33.05	0.408855		33.05	0.668683	33.05	0.661791	33.05	0.655722
33.15	0.491151	33.15	0.510127	33.15	0.544605		33.15	0.381314	33.15	0.39125	33.15	0.406349		33.15	0.255515	33.15	0.258915	33.15	0.260521		33.15	0.393233	33.15	0.39746	33.15	0.409332		33.15	0.668475	33.15	0.66185	33.15	0.655769
33.25	0.491107	33.25	0.510151	33.25	0.544725		33.25	0.381668	33.25	0.391723	33.25	0.40585		33.25	0.255397	33.25	0.259419	33.25	0.261339		33.25	0.394124	33.25	0.397729	33.25	0.410012		33.25	0.668143	33.25	0.661951	33.25	0.655664
33.35	0.490493	33.35	0.510251	33.35	0.54477		33.35	0.381741	33.35	0.391365	33.35	0.407106		33.35	0.255614	33.35	0.259079	33.35	0.26084		33.35	0.394185	33.35	0.39826	33.35	0.41008		33.35	0.668432	33.35	0.661818	33.35	0.656014
33.45	0.490334	33.45	0.510036	33.45	0.544997		33.45	0.381915	33.45	0.391992	33.45	0.40685		33.45	0.256097	33.45	0.25887	33.45	0.260909		33.45	0.394799	33.45	0.398683	33.45	0.410806		33.45	0.668858	33.45	0.662118	33.45	0.65662
33.55	0.490006	33.55	0.510324	33.55	0.544515		33.55	0.382011	33.55	0.392129	33.55	0.407083		33.55	0.255801	33.55	0.259772	33.55	0.2615		33.55	0.395195	33.55	0.399191	33.55	0.411056		33.55	0.669034	33.55	0.662445	33.55	0.6565
33.65	0.48912	33.65	0.510156	33.65	0.54446		33.65	0.38234	33.65	0.392155	33.65	0.40729		33.65	0.255709	33.65	0.259475	33.65	0.26154		33.65	0.395851	33.65	0.399784	33.65	0.411628		33.65	0.668822	33.65	0.662525	33.65	0.656523
33.75	0.487989	33.75	0.509933	33.75	0.544838		33.75	0.382762	33.75	0.392873	33.75	0.407595		33.75	0.256476	33.75	0.259775	33.75	0.261401		33.75	0.396338	33.75	0.400358	33.75	0.412179		33.75	0.668776	33.75	0.662512	33.75	0.657058
33.85	0.487288	33.85	0.510118	33.85	0.544662		33.85	0.38277	33.85	0.392544	33.85	0.407609		33.85	0.256309	33.85	0.260148	33.85	0.261358		33.85	0.396982	33.85	0.40033	33.85	0.412666		33.85	0.669014	33.85	0.662642	33.85	0.657021
33.95	0.485978	33.95	0.51042	33.95	0.544776		33.95	0.382871	33.95	0.393077	33.95	0.407798		33.95	0.25609	33.95	0.259445	33.95	0.262031		33.95	0.397547	33.95	0.401449	33.95	0.413357		33.95	0.669077	33.95	0.663092	33.95	0.657093
34.05	0.48556	34.05	0.510435	34.05	0.544686		34.05	0.383451	34.05	0.393371	34.05	0.408078		34.05	0.256074	34.05	0.259717	34.05	0.261653		34.05	0.397809	34.05	0.401416	34.05	0.413611		34.05	0.669236	34.05	0.6633	34.05	0.657363
34.15	0.485011	34.15	0.510896	34.15	0.545034		34.15	0.383592	34.15	0.393619	34.15	0.408295		34.15	0.256955	34.15	0.259993	34.15	0.261796		34.15	0.398254	34.15	0.401736	34.15	0.413871		34.15	0.669334	34.15	0.66316	34.15	0.657168
34.25	0.484898	34.25	0.510667	34.25	0.545036		34.25	0.384059	34.25	0.393749	34.25	0.408588		34.25	0.257147	34.25	0.26036	34.25	0.262072		34.25	0.398508	34.25	0.402434	34.25	0.414814		34.25	0.67001	34.25	0.663355	34.25	0.657389
34.35	0.484422	34.35	0.510431	34.35	0.544719		34.35	0.38423	34.35	0.39398	34.35	0.409124		34.35	0.257092	34.35	0.259941	34.35	0.261686		34.35	0.398603	34.35	0.403116	34.35	0.415045		34.35	0.669887	34.35	0.663718	34.35	0.657706
34.45	0.484858	34.45	0.510737	34.45	0.544846		34.45	0.384397	34.45	0.394164	34.45	0.408986		34.45	0.256792	34.45	0.260333	34.45	0.262009		34.45	0.399322	34.45	0.403341	34.45	0.41567		34.45	0.66995	34.45	0.663428	34.45	0.657302
34.55	0.484726	34.55	0.510826	34.55	0.544585		34.55	0.385035	34.55	0.394514	34.55	0.409226		34.55	0.256765	34.55	0.260472	34.55	0.262475		34.55	0.400046	34.55	0.403836	34.55	0.416261		34.55	0.670285	34.55	0.663981	34.55	0.657879
34.65	0.485165	34.65	0.511281	34.65	0.545148		34.65	0.384904	34.65	0.395117	34.65	0.409497		34.65	0.256822	34.65	0.260507	34.65	0.262556		34.65	0.400076	34.65	0.403911	34.65	0.416552		34.65	0.669765	34.65	0.663855	34.65	0.65792
34.75	0.485362	34.75	0.51094	34.75	0.545157		34.75	0.385195	34.75	0.394479	34.75	0.409741		34.75	0.257281	34.75	0.260268	34.75	0.262501		34.75	0.400749	34.75	0.40475	34.75	0.417174		34.75	0.669725	34.75	0.664446	34.75	0.657771
34.85	0.485109	34.85	0.510534	34.85	0.545116		34.85	0.385432	34.85	0.395557	34.85	0.409582		34.85	0.257742	34.85	0.260541	34.85	0.263034		34.85	0.400989	34.85	0.405324	34.85	0.417141		34.85	0.669933	34.85	0.66363	34.85	0.658057
34.95	0.48551	34.95	0.511168	34.95	0.545289		34.95	0.385517	34.95	0.395832	34.95	0.410498		34.95	0.257655	34.95	0.260766	34.95	0.262078		34.95	0.402108	34.95	0.405699	34.95	0.418072		34.95	0.670326	34.95	0.664351	34.95	0.657726
35.05	0.485478	35.05	0.511267	35.05	0.545428		35.05	0.385871	35.05	0.395827	35.05	0.410517		35.05	0.257465	35.05	0.260145	35.05	0.262834		35.05	0.401715	35.05	0.4058	35.05	0.418163		35.05	0.670336	35.05	0.663979	35.05	0.658049
35.15	0.485743	35.15	0.510839	35.15	0.545332		35.15	0.38589	35.15	0.395473	35.15	0.410765		35.15	0.25796	35.15	0.260576	35.15	0.263147		35.15	0.402452	35.15	0.406942	35.15	0.419326		35.15	0.669999	35.15	0.664236	35.15	0.657932
35.25	0.485741	35.25	0.510733	35.25	0.545268		35.25	0.386354	35.25	0.396267	35.25	0.410543		35.25	0.257973	35.25	0.260605	35.25	0.263099		35.25	0.403164	35.25	0.406959	35.25	0.419621		35.25	0.670253	35.25	0.664503	35.25	0.658581
35.35	0.485444	35.35	0.510836	35.35	0.545283		35.35	0.386328	35.35	0.396625	35.35	0.410869		35.35	0.257925	35.35	0.261062	35.35	0.263357		35.35	0.403291	35.35	0.407518	35.35	0.41954		35.35	0.67056	35.35	0.664675	35.35	0.658809
35.45	0.485816	35.45	0.511001	35.45	0.545226		35.45	0.387176	35.45	0.396727	35.45	0.411362		35.45	0.257957	35.45	0.260971	35.45	0.263722		35.45	0.404025	35.45	0.408009	35.45	0.419981		35.45	0.670569	35.45	0.664443	35.45	0.658547
35.55	0.486113	35.55	0.511448	35.55	0.545549		35.55	0.387205	35.55	0.397173	35.55	0.411636		35.55	0.258088	35.55	0.260796	35.55	0.263426		35.55	0.404441	35.55	0.408302	35.55	0.420399		35.55	0.670414	35.55	0.665052	35.55	0.658974
35.65	0.486252	35.65	0.511186	35.65	0.54557		35.65	0.38747	35.65	0.397382	35.65	0.411597		35.65	0.258235	35.65	0.261031	35.65	0.263968		35.65	0.404876	35.65	0.408497	35.65	0.421046		35.65	0.670668	35.65	0.664721	35.65	0.659071
35.75	0.486222	35.75	0.511453	35.75	0.545409		35.75	0.387818	35.75	0.397406	35.75	0.412103		35.75	0.258473	35.75	0.260884	35.75	0.263785		35.75	0.405595	35.75	0.409456	35.75	0.421728		35.75	0.67114	35.75	0.665079	35.75	0.659199
35.85	0.485919	35.85	0.511484	35.85	0.545594		35.85	0.388037	35.85	0.397941	35.85	0.412434		35.85	0.258959	35.85	0.261157	35.85	0.2644		35.85	0.405687	35.85	0.409811	35.85	0.422442		35.85	0.670901	35.85	0.665291	35.85	0.659226
35.95	0.486295	35.95	0.511134	35.95	0.5454		35.95	0.388493	35.95	0.397788	35.95	0.41213		35.95	0.258237	35.95	0.261231	35.95	0.263883		35.95	0.405625	35.95	0.410549	35.95	0.422847		35.95	0.670888	35.95	0.665371	35.95	0.659533
36.05	0.485882	36.05	0.512005	36.05	0.545529		36.05	0.388508	36.05	0.397939	36.05	0.412597		36.05	0.258752	36.05	0.261296	36.05	0.264369		36.05	0.40677	36.05	0.411012	36.05	0.423622		36.05	0.67083	36.05	0.665229	36.05	0.659608
36.15	0.486448	36.15	0.511663	36.15	0.545895		36.15	0.388551	36.15	0.398199	36.15	0.41311		36.15	0.258935	36.15	0.261526	36.15	0.264743		36.15	0.407046	36.15	0.410896	36.15	0.423976		36.15	0.671473	36.15	0.665724	36.15	0.659757
36.25	0.486429	36.25	0.51136	36.25	0.545671		36.25	0.388976	36.25	0.398745	36.25	0.413186		36.25	0.259043	36.25	0.261445	36.25	0.264229		36.25	0.407678	36.25	0.411877	36.25	0.424365		36.25	0.671724	36.25	0.665636	36.25	0.659906
36.35	0.486514	36.35	0.511491	36.35	0.546066		36.35	0.389442	36.35	0.398901	36.35	0.413266		36.35	0.25939	36.35	0.261819	36.35	0.265131		36.35	0.408284	36.35	0.41259	36.35	0.424518		36.35	0.671411	36.35	0.665929	36.35	0.660293
36.45	0.486638	36.45	0.511522	36.45	0.545952		36.45	0.389145	36.45	0.399006	36.45	0.413246		36.45	0.259167	36.45	0.261696	36.45	0.264724		36.45	0.408745	36.45	0.412748	36.45	0.424935		36.45	0.671812	36.45	0.665793	36.45	0.66046
36.55	0.48678	36.55	0.511701	36.55	0.545753		36.55	0.389495	36.55	0.399643	36.55	0.413856		36.55	0.259113	36.55	0.261439	36.55	0.265272		36.55	0.40862	36.55	0.413221	36.55	0.425466		36.55	0.672158	36.55	0.666375	36.55	0.66049
36.65	0.486756	36.65	0.511758	36.65	0.546077		36.65	0.389767	36.65	0.399437	36.65	0.413508		36.65	0.259267	36.65	0.26162	36.65	0.265875		36.65	0.409484	36.65	0.413548	36.65	0.42606		36.65	0.672395	36.65	0.666244	36.65	0.660157
36.75	0.487028	36.75	0.511624	36.75	0.546007		36.75	0.389755	36.75	0.399684	36.75	0.414418		36.75	0.259568	36.75	0.261763	36.75	0.265806		36.75	0.409796	36.75	0.413863	36.75	0.426712		36.75	0.672563	36.75	0.666326	36.75	0.660465
36.85	0.486953	36.85	0.512141	36.85	0.546215		36.85	0.390304	36.85	0.400321	36.85	0.414539		36.85	0.259144	36.85	0.261714	36.85	0.266548		36.85	0.410116	36.85	0.414624	36.85	0.427029		36.85	0.672677	36.85	0.666602	36.85	0.660855
36.95	0.486688	36.95	0.511918	36.95	0.546447		36.95	0.390426	36.95	0.400456	36.95	0.414534		36.95	0.259527	36.95	0.262398	36.95	0.266235		36.95	0.410644	36.95	0.415069	36.95	0.427825		36.95	0.673106	36.95	0.666798	36.95	0.661241
37.05	0.486695	37.05	0.511937	37.05	0.546261		37.05	0.390528	37.05	0.400693	37.05	0.414938		37.05	0.259642	37.05	0.262763	37.05	0.266986		37.05	0.411071	37.05	0.415122	37.05	0.427839		37.05	0.673097	37.05	0.666694	37.05	0.661092
37.15	0.486914	37.15	0.511716	37.15	0.546251		37.15	0.391271	37.15	0.400562	37.15	0.415186		37.15	0.259676	37.15	0.262307	37.15	0.266739		37.15	0.411355	37.15	0.415938	37.15	0.428713		37.15	0.673321	37.15	0.666943	37.15	0.661155
37.25	0.486947	37.25	0.511866	37.25	0.546183		37.25	0.390907	37.25	0.400989	37.25	0.414763		37.25	0.25978	37.25	0.261966	37.25	0.267476		37.25	0.4117	37.25	0.416683	37.25	0.429017		37.25	0.673461	37.25	0.667034	37.25	0.661323
37.35	0.486714	37.35	0.512254	37.35	0.546644		37.35	0.391562	37.35	0.400907	37.35	0.415435		37.35	0.260758	37.35	0.262136	37.35	0.267213		37.35	0.412229	37.35	0.41674	37.35	0.42934		37.35	0.673506	37.35	0.666917	37.35	0.661317
37.45	0.486474	37.45	0.512422	37.45	0.546539		37.45	0.391109	37.45	0.401784	37.45	0.415777		37.45	0.260454	37.45	0.262976	37.45	0.267442		37.45	0.412823	37.45	0.417372	37.45	0.43013		37.45	0.673685	37.45	0.667479	37.45	0.661829
37.55	0.487014	37.55	0.512699	37.55	0.546132		37.55	0.391977	37.55	0.402146	37.55	0.415797		37.55	0.260207	37.55	0.262777	37.55	0.267828		37.55	0.412829	37.55	0.417672	37.55	0.430379		37.55	0.67373	37.55	0.667544	37.55	0.662388
37.65	0.486825	37.65	0.512301	37.65	0.546103		37.65	0.392186	37.65	0.401861	37.65	0.416305		37.65	0.260728	37.65	0.263023	37.65	0.268217		37.65	0.413833	37.65	0.418359	37.65	0.430903		37.65	0.67386	37.65	0.66763	37.65	0.662231
37.75	0.486899	37.75	0.512395	37.75	0.546361		37.75	0.392572	37.75	0.402207	37.75	0.416598		37.75	0.261199	37.75	0.263322	37.75	0.267852		37.75	0.41403	37.75	0.418907	37.75	0.431335		37.75	0.674097	37.75	0.667764	37.75	0.662532
37.85	0.487005	37.85	0.512229	37.85	0.546384		37.85	0.392484	37.85	0.402426	37.85	0.416723		37.85	0.260752	37.85	0.262957	37.85	0.267861		37.85	0.41461	37.85	0.419151	37.85	0.431787		37.85	0.674226	37.85	0.668227	37.85	0.662738
37.95	0.487082	37.95	0.512317	37.95	0.546475		37.95	0.392756	37.95	0.40275	37.95	0.416908		37.95	0.26105	37.95	0.263433	37.95	0.267596		37.95	0.415094	37.95	0.419906	37.95	0.432594		37.95	0.674409	37.95	0.667488	37.95	0.662804
38.05	0.487176	38.05	0.512496	38.05	0.546888		38.05	0.393115	38.05	0.402371	38.05	0.417653		38.05	0.260966	38.05	0.263343	38.05	0.267905		38.05	0.415563	38.05	0.420056	38.05	0.432906		38.05	0.674544	38.05	0.667798	38.05	0.663237
38.15	0.487391	38.15	0.512601	38.15	0.546585		38.15	0.393704	38.15	0.402913	38.15	0.417496		38.15	0.261578	38.15	0.263421	38.15	0.268083		38.15	0.415972	38.15	0.420733	38.15	0.433755		38.15	0.674702	38.15	0.668109	38.15	0.663504
38.25	0.487408	38.25	0.512327	38.25	0.546774		38.25	0.393379	38.25	0.403536	38.25	0.417791		38.25	0.261449	38.25	0.263882	38.25	0.268792		38.25	0.416426	38.25	0.421174	38.25	0.434503		38.25	0.675337	38.25	0.668728	38.25	0.663264
38.35	0.487142	38.35	0.51242	38.35	0.547147		38.35	0.393997	38.35	0.403389	38.35	0.417888		38.35	0.261782	38.35	0.263494	38.35	0.268268		38.35	0.416417	38.35	0.42177	38.35	0.435106		38.35	0.67482	38.35	0.669069	38.35	0.663589
38.45	0.487398	38.45	0.512424	38.45	0.54677		38.45	0.394151	38.45	0.403954	38.45	0.41823		38.45	0.262017	38.45	0.263933	38.45	0.268493		38.45	0.416877	38.45	0.422147	38.45	0.435557		38.45	0.675248	38.45	0.66887	38.45	0.663448
38.55	0.487656	38.55	0.512677	38.55	0.546987		38.55	0.394444	38.55	0.403785	38.55	0.418162		38.55	0.261335	38.55	0.263543	38.55	0.268561		38.55	0.41748	38.55	0.422461	38.55	0.436034		38.55	0.675583	38.55	0.668625	38.55	0.663538
38.65	0.48748	38.65	0.512697	38.65	0.546997		38.65	0.394575	38.65	0.403551	38.65	0.418681		38.65	0.261604	38.65	0.263325	38.65	0.268305		38.65	0.418248	38.65	0.423062	38.65	0.437018		38.65	0.675541	38.65	0.668979	38.65	0.663767
38.75	0.487719	38.75	0.512755	38.75	0.546901		38.75	0.394779	38.75	0.404444	38.75	0.41846		38.75	0.262295	38.75	0.263804	38.75	0.268647		38.75	0.41848	38.75	0.423604	38.75	0.437148		38.75	0.675375	38.75	0.668939	38.75	0.664441
38.85	0.487634	38.85	0.51276	38.85	0.546762		38.85	0.395032	38.85	0.40459	38.85	0.419319		38.85	0.262196	38.85	0.263632	38.85	0.268658		38.85	0.419166	38.85	0.42357	38.85	0.438129		38.85	0.675713	38.85	0.669277	38.85	0.664218
38.95	0.487506	38.95	0.512626	38.95	0.546981		38.95	0.395232	38.95	0.405274	38.95	0.419304		38.95	0.262263	38.95	0.263871	38.95	0.268153		38.95	0.419467	38.95	0.424148	38.95	0.438674		38.95	0.675758	38.95	0.669187	38.95	0.664607
39.05	0.487786	39.05	0.512918	39.05	0.546939		39.05	0.395806	39.05	0.405295	39.05	0.41953		39.05	0.262373	39.05	0.264555	39.05	0.269156		39.05	0.419674	39.05	0.42508	39.05	0.439331		39.05	0.676324	39.05	0.669662	39.05	0.664103
39.15	0.487329	39.15	0.513104	39.15	0.546989		39.15	0.395675	39.15	0.405518	39.15	0.420094		39.15	0.261968	39.15	0.264248	39.15	0.268729		39.15	0.42069	39.15	0.425599	39.15	0.440032		39.15	0.676077	39.15	0.669481	39.15	0.664144
39.25	0.487458	39.25	0.513518	39.25	0.546917		39.25	0.396218	39.25	0.405272	39.25	0.420465		39.25	0.262845	39.25	0.26445	39.25	0.268258		39.25	0.421143	39.25	0.426067	39.25	0.440839		39.25	0.676647	39.25	0.670047	39.25	0.664654
39.35	0.487446	39.35	0.512902	39.35	0.547321		39.35	0.396215	39.35	0.405905	39.35	0.42055		39.35	0.262605	39.35	0.264604	39.35	0.268307		39.35	0.421261	39.35	0.426058	39.35	0.441483		39.35	0.676523	39.35	0.670086	39.35	0.664855
39.45	0.487309	39.45	0.513154	39.45	0.547584		39.45	0.396666	39.45	0.405832	39.45	0.421125		39.45	0.262952	39.45	0.265206	39.45	0.26843		39.45	0.421984	39.45	0.42702	39.45	0.442525		39.45	0.676747	39.45	0.670223	39.45	0.664819
39.55	0.487906	39.55	0.513527	39.55	0.547438		39.55	0.396569	39.55	0.406759	39.55	0.420895		39.55	0.262745	39.55	0.264762	39.55	0.268221		39.55	0.422346	39.55	0.427538	39.55	0.442855		39.55	0.676845	39.55	0.670617	39.55	0.66517
39.65	0.487378	39.65	0.513422	39.65	0.54739		39.65	0.397102	39.65	0.406496	39.65	0.421382		39.65	0.263454	39.65	0.264768	39.65	0.268064		39.65	0.422457	39.65	0.427769	39.65	0.444091		39.65	0.677018	39.65	0.670519	39.65	0.664915
39.75	0.487525	39.75	0.513333	39.75	0.547454		39.75	0.396961	39.75	0.406907	39.75	0.421853		39.75	0.262656	39.75	0.264747	39.75	0.268395		39.75	0.423069	39.75	0.428277	39.75	0.44404		39.75	0.677034	39.75	0.670464	39.75	0.66526
39.85	0.487698	39.85	0.51315	39.85	0.547268		39.85	0.397645	39.85	0.407047	39.85	0.42228		39.85	0.263595	39.85	0.265052	39.85	0.26843		39.85	0.423447	39.85	0.428861	39.85	0.444922		39.85	0.677627	39.85	0.670995	39.85	0.665361
39.95	0.487276	39.95	0.513609	39.95	0.547807		39.95	0.397776	39.95	0.407089	39.95	0.422097		39.95	0.263595	39.95	0.265269	39.95	0.268339		39.95	0.423696	39.95	0.428999	39.95	0.445863		39.95	0.677237	39.95	0.671058	39.95	0.664956
40.05	0.487059	40.05	0.51396	40.05	0.547525		40.05	0.397761	40.05	0.407806	40.05	0.422517		40.05	0.26391	40.05	0.265239	40.05	0.268844		40.05	0.424136	40.05	0.430035	40.05	0.446192		40.05	0.677274	40.05	0.671252	40.05	0.665775
40.15	0.487266	40.15	0.513621	40.15	0.547747		40.15	0.398083	40.15	0.408095	40.15	0.422488		40.15	0.263484	40.15	0.265565	40.15	0.268959		40.15	0.42485	40.15	0.430117	40.15	0.446741		40.15	0.677591	40.15	0.67138	40.15	0.66564
40.25	0.487115	40.25	0.513662	40.25	0.547602		40.25	0.398213	40.25	0.408185	40.25	0.422855		40.25	0.264242	40.25	0.265458	40.25	0.26875		40.25	0.424888	40.25	0.430949	40.25	0.447008		40.25	0.677839	40.25	0.671808	40.25	0.665845
40.35	0.487032	40.35	0.51381	40.35	0.547668		40.35	0.398133	40.35	0.408079	40.35	0.422899		40.35	0.263777	40.35	0.265523	40.35	0.26895		40.35	0.42549	40.35	0.431431	40.35	0.44813		40.35	0.678271	40.35	0.671551	40.35	0.665839
40.45	0.486993	40.45	0.514088	40.45	0.547747		40.45	0.398693	40.45	0.408617	40.45	0.423186		40.45	0.264043	40.45	0.266423	40.45	0.26867		40.45	0.426033	40.45	0.431313	40.45	0.448911		40.45	0.678481	40.45	0.671928	40.45	0.665597
40.55	0.487206	40.55	0.513677	40.55	0.547754		40.55	0.399257	40.55	0.408751	40.55	0.423767		40.55	0.263682	40.55	0.26575	40.55	0.269322		40.55	0.426124	40.55	0.431659	40.55	0.448967		40.55	0.678435	40.55	0.672474	40.55	0.665937
40.65	0.487348	40.65	0.514212	40.65	0.547797		40.65	0.399231	40.65	0.409233	40.65	0.424376		40.65	0.264137	40.65	0.266315	40.65	0.269204		40.65	0.426765	40.65	0.432424	40.65	0.449669		40.65	0.678695	40.65	0.671712	40.65	0.6663
40.75	0.487255	40.75	0.514286	40.75	0.547569		40.75	0.399412	40.75	0.40924	40.75	0.424114		40.75	0.264197	40.75	0.266363	40.75	0.270231		40.75	0.427027	40.75	0.432712	40.75	0.449885		40.75	0.678901	40.75	0.672544	40.75	0.666147
40.85	0.487345	40.85	0.514551	40.85	0.547817		40.85	0.399597	40.85	0.409326	40.85	0.424329		40.85	0.264967	40.85	0.266147	40.85	0.269402		40.85	0.427915	40.85	0.433005	40.85	0.450791		40.85	0.678685	40.85	0.672649	40.85	0.666305
40.95	0.487191	40.95	0.514304	40.95	0.548347		40.95	0.400254	40.95	0.409636	40.95	0.424696		40.95	0.264472	40.95	0.266473	40.95	0.270115		40.95	0.428264	40.95	0.433495	40.95	0.451297		40.95	0.679303	40.95	0.672509	40.95	0.666678
41.05	0.486788	41.05	0.514749	41.05	0.547966		41.05	0.400199	41.05	0.409855	41.05	0.424407		41.05	0.264678	41.05	0.26641	41.05	0.269999		41.05	0.428736	41.05	0.433992	41.05	0.451678		41.05	0.679621	41.05	0.673013	41.05	0.666711
41.15	0.486917	41.15	0.514632	41.15	0.548609		41.15	0.400774	41.15	0.410137	41.15	0.425195		41.15	0.264538	41.15	0.266476	41.15	0.270247		41.15	0.429457	41.15	0.434667	41.15	0.452329		41.15	0.679369	41.15	0.672828	41.15	0.666641
41.25	0.486769	41.25	0.514982	41.25	0.548298		41.25	0.400825	41.25	0.410413	41.25	0.42523		41.25	0.264617	41.25	0.266314	41.25	0.270286		41.25	0.42944	41.25	0.434683	41.25	0.453091		41.25	0.679119	41.25	0.673009	41.25	0.667039
41.35	0.486711	41.35	0.514413	41.35	0.547928		41.35	0.400826	41.35	0.410666	41.35	0.425683		41.35	0.265146	41.35	0.266775	41.35	0.27037		41.35	0.430204	41.35	0.435619	41.35	0.453556		41.35	0.679701	41.35	0.673578	41.35	0.667568
41.45	0.486922	41.45	0.514784	41.45	0.548034		41.45	0.401399	41.45	0.410663	41.45	0.425994		41.45	0.265171	41.45	0.267129	41.45	0.270046		41.45	0.43023	41.45	0.435683	41.45	0.453224		41.45	0.679511	41.45	0.67333	41.45	0.667243
41.55	0.487124	41.55	0.514989	41.55	0.548638		41.55	0.401714	41.55	0.411315	41.55	0.426006		41.55	0.265756	41.55	0.267129	41.55	0.270387		41.55	0.430835	41.55	0.43606	41.55	0.454557		41.55	0.679829	41.55	0.673618	41.55	0.66784
41.65	0.486491	41.65	0.515168	41.65	0.548186		41.65	0.401442	41.65	0.411295	41.65	0.426577		41.65	0.265229	41.65	0.267438	41.65	0.270523		41.65	0.430797	41.65	0.436959	41.65	0.454549		41.65	0.679579	41.65	0.673817	41.65	0.667622
41.75	0.486636	41.75	0.515584	41.75	0.548471		41.75	0.401748	41.75	0.411707	41.75	0.42643		41.75	0.26545	41.75	0.26779	41.75	0.271027		41.75	0.431481	41.75	0.437418	41.75	0.45497		41.75	0.680101	41.75	0.673897	41.75	0.667961
41.85	0.486756	41.85	0.515738	41.85	0.548202		41.85	0.401975	41.85	0.411781	41.85	0.426474		41.85	0.265284	41.85	0.267357	41.85	0.27096		41.85	0.431766	41.85	0.437752	41.85	0.456255		41.85	0.680032	41.85	0.673762	41.85	0.667934
41.95	0.486237	41.95	0.516069	41.95	0.548466		41.95	0.402213	41.95	0.411911	41.95	0.426653		41.95	0.265423	41.95	0.267915	41.95	0.271298		41.95	0.432512	41.95	0.438094	41.95	0.45646		41.95	0.680215	41.95	0.674296	41.95	0.667942
42.05	0.48643	42.05	0.516294	42.05	0.548461		42.05	0.40246	42.05	0.412128	42.05	0.42768		42.05	0.265854	42.05	0.268207	42.05	0.271105		42.05	0.432964	42.05	0.438484	42.05	0.456954		42.05	0.679998	42.05	0.674086	42.05	0.668453
42.15	0.486732	42.15	0.51609	42.15	0.548348		42.15	0.402894	42.15	0.412225	42.15	0.427548		42.15	0.266347	42.15	0.267611	42.15	0.270903		42.15	0.43325	42.15	0.438841	42.15	0.457558		42.15	0.680493	42.15	0.67456	42.15	0.668168
42.25	0.486326	42.25	0.516438	42.25	0.548516		42.25	0.402891	42.25	0.412879	42.25	0.427955		42.25	0.266294	42.25	0.268327	42.25	0.27117		42.25	0.434167	42.25	0.439202	42.25	0.45802		42.25	0.680574	42.25	0.674748	42.25	0.668629
42.35	0.486308	42.35	0.51642	42.35	0.549019		42.35	0.4028	42.35	0.412819	42.35	0.427907		42.35	0.26622	42.35	0.268297	42.35	0.271395		42.35	0.434052	42.35	0.440234	42.35	0.458431		42.35	0.680515	42.35	0.675147	42.35	0.668724
42.45	0.486262	42.45	0.516785	42.45	0.548788		42.45	0.403897	42.45	0.413115	42.45	0.428314		42.45	0.266704	42.45	0.267992	42.45	0.27148		42.45	0.434771	42.45	0.440431	42.45	0.458945		42.45	0.680782	42.45	0.674801	42.45	0.669015
42.55	0.486345	42.55	0.517019	42.55	0.548906		42.55	0.403977	42.55	0.413954	42.55	0.428902		42.55	0.266941	42.55	0.268552	42.55	0.271744		42.55	0.434956	42.55	0.441122	42.55	0.459345		42.55	0.680394	42.55	0.675145	42.55	0.669324
42.65	0.486372	42.65	0.516627	42.65	0.549148		42.65	0.40411	42.65	0.413778	42.65	0.428141		42.65	0.266646	42.65	0.268778	42.65	0.271419		42.65	0.435382	42.65	0.441238	42.65	0.459358		42.65	0.680812	42.65	0.675444	42.65	0.669512
42.75	0.486231	42.75	0.516958	42.75	0.548798		42.75	0.404076	42.75	0.414248	42.75	0.429082		42.75	0.266756	42.75	0.268488	42.75	0.271792		42.75	0.435859	42.75	0.441925	42.75	0.45987		42.75	0.680721	42.75	0.675634	42.75	0.669139
42.85	0.486256	42.85	0.516761	42.85	0.548785		42.85	0.404827	42.85	0.414243	42.85	0.428472		42.85	0.267014	42.85	0.268862	42.85	0.271697		42.85	0.436596	42.85	0.44232	42.85	0.460234		42.85	0.680919	42.85	0.675185	42.85	0.669529
42.95	0.486013	42.95	0.517036	42.95	0.549023		42.95	0.404448	42.95	0.414156	42.95	0.429159		42.95	0.267527	42.95	0.269261	42.95	0.271932		42.95	0.436765	42.95	0.442508	42.95	0.460551		42.95	0.681078	42.95	0.675621	42.95	0.66918
43.05	0.485976	43.05	0.517295	43.05	0.549151		43.05	0.40475	43.05	0.414368	43.05	0.429727		43.05	0.267556	43.05	0.269364	43.05	0.272223		43.05	0.43718	43.05	0.443194	43.05	0.461222		43.05	0.68118	43.05	0.676349	43.05	0.669738
43.15	0.485942	43.15	0.51687	43.15	0.548982		43.15	0.405224	43.15	0.414922	43.15	0.429969		43.15	0.267414	43.15	0.269413	43.15	0.272425		43.15	0.437964	43.15	0.443846	43.15	0.461465		43.15	0.681008	43.15	0.676017	43.15	0.670109
43.25	0.486009	43.25	0.517764	43.25	0.549078		43.25	0.405216	43.25	0.414886	43.25	0.430485		43.25	0.267376	43.25	0.26941	43.25	0.272567		43.25	0.438066	43.25	0.444327	43.25	0.461491		43.25	0.681446	43.25	0.676491	43.25	0.670013
43.35	0.485715	43.35	0.516882	43.35	0.549429		43.35	0.406173	43.35	0.415563	43.35	0.430581		43.35	0.267314	43.35	0.269759	43.35	0.272366		43.35	0.438779	43.35	0.444683	43.35	0.461203		43.35	0.681297	43.35	0.676594	43.35	0.669925
43.45	0.485736	43.45	0.51715	43.45	0.549576		43.45	0.406035	43.45	0.415422	43.45	0.430631		43.45	0.267326	43.45	0.269205	43.45	0.272347		43.45	0.438575	43.45	0.444953	43.45	0.461169		43.45	0.681102	43.45	0.67677	43.45	0.670147
43.55	0.48585	43.55	0.517352	43.55	0.549363		43.55	0.405906	43.55	0.415527	43.55	0.431305		43.55	0.26783	43.55	0.269854	43.55	0.27239		43.55	0.43924	43.55	0.445922	43.55	0.46144		43.55	0.681086	43.55	0.676756	43.55	0.670746
43.65	0.485651	43.65	0.517112	43.65	0.54883		43.65	0.406176	43.65	0.415963	43.65	0.431082		43.65	0.26766	43.65	0.269908	43.65	0.273073		43.65	0.440094	43.65	0.44616	43.65	0.461534		43.65	0.681303	43.65	0.676571	43.65	0.670538
43.75	0.485549	43.75	0.517345	43.75	0.549291		43.75	0.406913	43.75	0.415623	43.75	0.431177		43.75	0.267927	43.75	0.27036	43.75	0.272875		43.75	0.440306	43.75	0.446355	43.75	0.461498		43.75	0.680972	43.75	0.677556	43.75	0.670949
43.85	0.485538	43.85	0.517219	43.85	0.54942		43.85	0.406885	43.85	0.416477	43.85	0.431724		43.85	0.26806	43.85	0.270525	43.85	0.273132		43.85	0.440806	43.85	0.447146	43.85	0.461747		43.85	0.681711	43.85	0.677106	43.85	0.670831
43.95	0.485651	43.95	0.517642	43.95	0.549611		43.95	0.407268	43.95	0.416543	43.95	0.431495		43.95	0.268648	43.95	0.270369	43.95	0.27366		43.95	0.44109	43.95	0.447887	43.95	0.462532		43.95	0.6817	43.95	0.677134	43.95	0.670552
44.05	0.485559	44.05	0.5175	44.05	0.549354		44.05	0.407303	44.05	0.41715	44.05	0.432354		44.05	0.268811	44.05	0.27048	44.05	0.273255		44.05	0.441758	44.05	0.447664	44.05	0.462683		44.05	0.681726	44.05	0.677576	44.05	0.671645
44.15	0.485624	44.15	0.517384	44.15	0.549428		44.15	0.407653	44.15	0.417048	44.15	0.432541		44.15	0.269135	44.15	0.270659	44.15	0.273312		44.15	0.441854	44.15	0.448265	44.15	0.4632		44.15	0.681976	44.15	0.677597	44.15	0.671386
44.25	0.485159	44.25	0.51736	44.25	0.549783		44.25	0.407644	44.25	0.417515	44.25	0.432534		44.25	0.268509	44.25	0.270517	44.25	0.272967		44.25	0.442938	44.25	0.44871	44.25	0.463328		44.25	0.682041	44.25	0.677823	44.25	0.671746
44.35	0.485381	44.35	0.517439	44.35	0.549647		44.35	0.408157	44.35	0.417767	44.35	0.433136		44.35	0.268291	44.35	0.270846	44.35	0.273364		44.35	0.443058	44.35	0.449255	44.35	0.463777		44.35	0.68206	44.35	0.677736	44.35	0.671332
44.45	0.485191	44.45	0.517583	44.45	0.549644		44.45	0.408254	44.45	0.417687	44.45	0.432859		44.45	0.268932	44.45	0.271199	44.45	0.27407		44.45	0.443442	44.45	0.450154	44.45	0.464656		44.45	0.682465	44.45	0.678099	44.45	0.671724
44.55	0.485359	44.55	0.517526	44.55	0.549763		44.55	0.408245	44.55	0.418397	44.55	0.433281		44.55	0.269004	44.55	0.271085	44.55	0.274072		44.55	0.443433	44.55	0.450193	44.55	0.464718		44.55	0.682656	44.55	0.678105	44.55	0.671977
44.65	0.485179	44.65	0.517154	44.65	0.549916		44.65	0.408664	44.65	0.418174	44.65	0.432919		44.65	0.269532	44.65	0.271176	44.65	0.273914		44.65	0.444039	44.65	0.450738	44.65	0.465311		44.65	0.682714	44.65	0.678433	44.65	0.6721
44.75	0.485211	44.75	0.517146	44.75	0.549821		44.75	0.409349	44.75	0.41876	44.75	0.433118		44.75	0.268642	44.75	0.27186	44.75	0.274093		44.75	0.444617	44.75	0.451296	44.75	0.465972		44.75	0.682662	44.75	0.67836	44.75	0.67212
44.85	0.485293	44.85	0.516879	44.85	0.549861		44.85	0.409379	44.85	0.418507	44.85	0.43338		44.85	0.268829	44.85	0.27128	44.85	0.273734		44.85	0.44526	44.85	0.451571	44.85	0.466126		44.85	0.682555	44.85	0.678485	44.85	0.672719
44.95	0.485091	44.95	0.517786	44.95	0.549755		44.95	0.409699	44.95	0.419083	44.95	0.43368		44.95	0.269939	44.95	0.271542	44.95	0.274333		44.95	0.444916	44.95	0.451945	44.95	0.466323		44.95	0.682725	44.95	0.678836	44.95	0.672728
45.05	0.485156	45.05	0.51709	45.05	0.550191		45.05	0.409832	45.05	0.419734	45.05	0.433671		45.05	0.269114	45.05	0.271516	45.05	0.274682		45.05	0.446076	45.05	0.452289	45.05	0.467444		45.05	0.683011	45.05	0.679274	45.05	0.672705
45.15	0.485428	45.15	0.517415	45.15	0.55018		45.15	0.410061	45.15	0.419477	45.15	0.433451		45.15	0.269679	45.15	0.271677	45.15	0.274302		45.15	0.445924	45.15	0.452838	45.15	0.467581		45.15	0.683173	45.15	0.679016	45.15	0.67237
45.25	0.485166	45.25	0.517146	45.25	0.550062		45.25	0.410333	45.25	0.42001	45.25	0.433816		45.25	0.270032	45.25	0.272027	45.25	0.274494		45.25	0.446772	45.25	0.453383	45.25	0.46837		45.25	0.683292	45.25	0.679352	45.25	0.673311
45.35	0.485393	45.35	0.517327	45.35	0.549855		45.35	0.41019	45.35	0.420492	45.35	0.434108		45.35	0.269737	45.35	0.271988	45.35	0.274483		45.35	0.447201	45.35	0.453649	45.35	0.468798		45.35	0.683565	45.35	0.679754	45.35	0.673207
45.45	0.485557	45.45	0.517051	45.45	0.549956		45.45	0.410882	45.45	0.420497	45.45	0.434638		45.45	0.269758	45.45	0.272347	45.45	0.274949		45.45	0.447556	45.45	0.454075	45.45	0.469328		45.45	0.683818	45.45	0.680156	45.45	0.673309
45.55	0.485315	45.55	0.517152	45.55	0.550227		45.55	0.410693	45.55	0.420453	45.55	0.434716		45.55	0.270106	45.55	0.272418	45.55	0.275052		45.55	0.448276	45.55	0.45492	45.55	0.470329		45.55	0.68376	45.55	0.680234	45.55	0.673482
45.65	0.485637	45.65	0.516606	45.65	0.549998		45.65	0.411396	45.65	0.420618	45.65	0.434219		45.65	0.270044	45.65	0.272518	45.65	0.274816		45.65	0.448551	45.65	0.455473	45.65	0.47078		45.65	0.683721	45.65	0.68026	45.65	0.673822
45.75	0.485703	45.75	0.516925	45.75	0.550562		45.75	0.411695	45.75	0.421007	45.75	0.435128		45.75	0.270888	45.75	0.272398	45.75	0.27517		45.75	0.449322	45.75	0.45574	45.75	0.471139		45.75	0.684589	45.75	0.680556	45.75	0.673441
45.85	0.485647	45.85	0.516847	45.85	0.550208		45.85	0.41167	45.85	0.421396	45.85	0.435021		45.85	0.270984	45.85	0.272451	45.85	0.275107		45.85	0.449237	45.85	0.455876	45.85	0.471934		45.85	0.68449	45.85	0.68126	45.85	0.673905
45.95	0.485705	45.95	0.516763	45.95	0.550601		45.95	0.411814	45.95	0.421179	45.95	0.435164		45.95	0.270721	45.95	0.273133	45.95	0.275499		45.95	0.449556	45.95	0.456655	45.95	0.47313		45.95	0.684538	45.95	0.681951	45.95	0.673924
46.05	0.485875	46.05	0.516855	46.05	0.550486		46.05	0.411842	46.05	0.421637	46.05	0.435411		46.05	0.270365	46.05	0.273111	46.05	0.27537		46.05	0.4499	46.05	0.457083	46.05	0.473266		46.05	0.684814	46.05	0.682203	46.05	0.67401
46.15	0.485601	46.15	0.516976	46.15	0.550536		46.15	0.412402	46.15	0.422222	46.15	0.435538		46.15	0.271562	46.15	0.273436	46.15	0.275853		46.15	0.45072	46.15	0.457352	46.15	0.474553		46.15	0.684747	46.15	0.68284	46.15	0.674331
46.25	0.485512	46.25	0.5162	46.25	0.550641		46.25	0.412688	46.25	0.422302	46.25	0.436108		46.25	0.270964	46.25	0.272767	46.25	0.275819		46.25	0.451119	46.25	0.45829	46.25	0.474976		46.25	0.684749	46.25	0.683795	46.25	0.674005
46.35	0.485806	46.35	0.516526	46.35	0.550589		46.35	0.412694	46.35	0.422307	46.35	0.435844		46.35	0.27132	46.35	0.273277	46.35	0.275845		46.35	0.45165	46.35	0.458562	46.35	0.475451		46.35	0.684897	46.35	0.684085	46.35	0.674215
46.45	0.485994	46.45	0.516379	46.45	0.55056		46.45	0.412843	46.45	0.422894	46.45	0.436221		46.45	0.271334	46.45	0.273415	46.45	0.276014		46.45	0.452039	46.45	0.458726	46.45	0.476563		46.45	0.685308	46.45	0.684794	46.45	0.674605
46.55	0.485805	46.55	0.516621	46.55	0.550921		46.55	0.413478	46.55	0.423163	46.55	0.43641		46.55	0.27188	46.55	0.27371	46.55	0.276112		46.55	0.452291	46.55	0.459514	46.55	0.4772		46.55	0.685074	46.55	0.685566	46.55	0.674749
46.65	0.485529	46.65	0.516453	46.65	0.550323		46.65	0.413593	46.65	0.422973	46.65	0.436764		46.65	0.271272	46.65	0.273424	46.65	0.276426		46.65	0.452913	46.65	0.459893	46.65	0.477944		46.65	0.685671	46.65	0.685982	46.65	0.674827
46.75	0.485555	46.75	0.51664	46.75	0.550742		46.75	0.414047	46.75	0.423704	46.75	0.437301		46.75	0.271833	46.75	0.273946	46.75	0.27619		46.75	0.453391	46.75	0.460026	46.75	0.478561		46.75	0.685339	46.75	0.686406	46.75	0.675144
46.85	0.485756	46.85	0.516522	46.85	0.550663		46.85	0.413849	46.85	0.423562	46.85	0.437287		46.85	0.272245	46.85	0.274321	46.85	0.276603		46.85	0.454171	46.85	0.460755	46.85	0.479122		46.85	0.685719	46.85	0.686657	46.85	0.674952
46.95	0.485933	46.95	0.517066	46.95	0.550888		46.95	0.414226	46.95	0.423612	46.95	0.437719		46.95	0.271677	46.95	0.274217	46.95	0.276147		46.95	0.454232	46.95	0.461336	46.95	0.479789		46.95	0.685968	46.95	0.687275	46.95	0.67514
47.05	0.485907	47.05	0.516749	47.05	0.550949		47.05	0.414453	47.05	0.423624	47.05	0.43771		47.05	0.272102	47.05	0.274228	47.05	0.276586		47.05	0.45442	47.05	0.461482	47.05	0.480148		47.05	0.686146	47.05	0.687583	47.05	0.674996
47.15	0.486001	47.15	0.517012	47.15	0.550838		47.15	0.414612	47.15	0.423819	47.15	0.438032		47.15	0.272388	47.15	0.274419	47.15	0.276639		47.15	0.454978	47.15	0.461861	47.15	0.480883		47.15	0.686274	47.15	0.688174	47.15	0.675498
47.25	0.486002	47.25	0.516995	47.25	0.550862		47.25	0.414669	47.25	0.424617	47.25	0.438049		47.25	0.27212	47.25	0.274852	47.25	0.276187		47.25	0.45536	47.25	0.462577	47.25	0.481413		47.25	0.686066	47.25	0.688296	47.25	0.67579
47.35	0.48605	47.35	0.516896	47.35	0.551252		47.35	0.415511	47.35	0.424741	47.35	0.43823		47.35	0.272174	47.35	0.27534	47.35	0.276644		47.35	0.456024	47.35	0.462675	47.35	0.482303		47.35	0.686493	47.35	0.68887	47.35	0.675946
47.45	0.486177	47.45	0.516954	47.45	0.550856		47.45	0.415533	47.45	0.425222	47.45	0.438723		47.45	0.27233	47.45	0.275145	47.45	0.277188		47.45	0.456469	47.45	0.463279	47.45	0.483079		47.45	0.686492	47.45	0.689362	47.45	0.675685
47.55	0.486207	47.55	0.517345	47.55	0.551057		47.55	0.415621	47.55	0.42547	47.55	0.438883		47.55	0.272586	47.55	0.275058	47.55	0.277393		47.55	0.456799	47.55	0.463849	47.55	0.483816		47.55	0.68655	47.55	0.689915	47.55	0.676269
47.65	0.48679	47.65	0.517148	47.65	0.551257		47.65	0.416092	47.65	0.425027	47.65	0.438807		47.65	0.272777	47.65	0.275429	47.65	0.27673		47.65	0.45703	47.65	0.464446	47.65	0.48435		47.65	0.686801	47.65	0.689916	47.65	0.676341
47.75	0.485963	47.75	0.517317	47.75	0.551148		47.75	0.41639	47.75	0.42563	47.75	0.439253		47.75	0.272797	47.75	0.275605	47.75	0.277248		47.75	0.457503	47.75	0.464485	47.75	0.485244		47.75	0.686846	47.75	0.690271	47.75	0.676071
47.85	0.486307	47.85	0.517421	47.85	0.551369		47.85	0.416489	47.85	0.425796	47.85	0.439441		47.85	0.272824	47.85	0.275775	47.85	0.277669		47.85	0.458285	47.85	0.464945	47.85	0.485709		47.85	0.687523	47.85	0.690416	47.85	0.676335
47.95	0.486465	47.95	0.517478	47.95	0.551273		47.95	0.416335	47.95	0.426262	47.95	0.439797		47.95	0.273218	47.95	0.275902	47.95	0.277191		47.95	0.458401	47.95	0.46605	47.95	0.486272		47.95	0.687619	47.95	0.690534	47.95	0.676575
48.05	0.48643	48.05	0.517226	48.05	0.551211		48.05	0.416854	48.05	0.426137	48.05	0.440046		48.05	0.273324	48.05	0.276057	48.05	0.277529		48.05	0.458775	48.05	0.466044	48.05	0.487218		48.05	0.68687	48.05	0.691029	48.05	0.676722
48.15	0.486631	48.15	0.517603	48.15	0.551433		48.15	0.417096	48.15	0.426826	48.15	0.440568		48.15	0.273604	48.15	0.27599	48.15	0.277491		48.15	0.45945	48.15	0.466322	48.15	0.487444		48.15	0.687715	48.15	0.691083	48.15	0.676482
48.25	0.486662	48.25	0.517321	48.25	0.551394		48.25	0.41725	48.25	0.426738	48.25	0.440688		48.25	0.272916	48.25	0.275821	48.25	0.277574		48.25	0.459457	48.25	0.46696	48.25	0.488225		48.25	0.687739	48.25	0.690917	48.25	0.676771
48.35	0.486414	48.35	0.517557	48.35	0.551556		48.35	0.417674	48.35	0.427203	48.35	0.440227		48.35	0.272958	48.35	0.276139	48.35	0.278299		48.35	0.460483	48.35	0.467508	48.35	0.489269		48.35	0.687991	48.35	0.691459	48.35	0.677409
48.45	0.486927	48.45	0.517421	48.45	0.551217		48.45	0.418294	48.45	0.427193	48.45	0.440818		48.45	0.273599	48.45	0.276377	48.45	0.27843		48.45	0.460801	48.45	0.467816	48.45	0.489387		48.45	0.687834	48.45	0.691376	48.45	0.677169
48.55	0.486565	48.55	0.518012	48.55	0.551477		48.55	0.418348	48.55	0.427253	48.55	0.441376		48.55	0.273591	48.55	0.27636	48.55	0.278281		48.55	0.461396	48.55	0.468539	48.55	0.490016		48.55	0.688074	48.55	0.691669	48.55	0.677608
48.65	0.486863	48.65	0.517658	48.65	0.551552		48.65	0.418733	48.65	0.427832	48.65	0.441568		48.65	0.273902	48.65	0.276401	48.65	0.278634		48.65	0.461234	48.65	0.468805	48.65	0.490446		48.65	0.688526	48.65	0.692165	48.65	0.677513
48.75	0.48663	48.75	0.517737	48.75	0.551701		48.75	0.418129	48.75	0.427946	48.75	0.441258		48.75	0.274485	48.75	0.276293	48.75	0.278298		48.75	0.461427	48.75	0.469129	48.75	0.491693		48.75	0.688295	48.75	0.691777	48.75	0.677533
48.85	0.487077	48.85	0.517591	48.85	0.551675		48.85	0.419162	48.85	0.428436	48.85	0.441707		48.85	0.274203	48.85	0.277117	48.85	0.278374		48.85	0.461993	48.85	0.469842	48.85	0.492276		48.85	0.688438	48.85	0.692032	48.85	0.677623
48.95	0.486934	48.95	0.517681	48.95	0.55211		48.95	0.419053	48.95	0.428427	48.95	0.442403		48.95	0.273999	48.95	0.277106	48.95	0.278816		48.95	0.462597	48.95	0.470269	48.95	0.492919		48.95	0.688696	48.95	0.691934	48.95	0.677856
49.05	0.486926	49.05	0.517368	49.05	0.551689		49.05	0.419248	49.05	0.429	49.05	0.442619		49.05	0.274616	49.05	0.277276	49.05	0.278864		49.05	0.462912	49.05	0.470373	49.05	0.493492		49.05	0.689238	49.05	0.692012	49.05	0.678161
49.15	0.486924	49.15	0.517948	49.15	0.551792		49.15	0.419375	49.15	0.429118	49.15	0.442619		49.15	0.274976	49.15	0.276634	49.15	0.278676		49.15	0.462872	49.15	0.470896	49.15	0.493973		49.15	0.689514	49.15	0.692132	49.15	0.678429
49.25	0.487179	49.25	0.517934	49.25	0.552032		49.25	0.419982	49.25	0.429142	49.25	0.442616		49.25	0.274646	49.25	0.27731	49.25	0.278967		49.25	0.463743	49.25	0.471719	49.25	0.494366		49.25	0.689416	49.25	0.692145	49.25	0.678549
49.35	0.48694	49.35	0.517984	49.35	0.55175		49.35	0.419845	49.35	0.42957	49.35	0.443185		49.35	0.275103	49.35	0.276791	49.35	0.278808		49.35	0.464607	49.35	0.471696	49.35	0.495113		49.35	0.689308	49.35	0.691889	49.35	0.678607
49.45	0.487383	49.45	0.517878	49.45	0.551948		49.45	0.420538	49.45	0.430021	49.45	0.443274		49.45	0.274597	49.45	0.277316	49.45	0.278625		49.45	0.464529	49.45	0.472079	49.45	0.495613		49.45	0.689527	49.45	0.691979	49.45	0.678152
49.55	0.487065	49.55	0.517943	49.55	0.552199		49.55	0.420285	49.55	0.429653	49.55	0.443619		49.55	0.275452	49.55	0.277279	49.55	0.279133		49.55	0.464756	49.55	0.472994	49.55	0.496202		49.55	0.68971	49.55	0.691554	49.55	0.678217
49.65	0.487089	49.65	0.517755	49.65	0.551825		49.65	0.421013	49.65	0.430645	49.65	0.443455		49.65	0.275604	49.65	0.277593	49.65	0.279273		49.65	0.465515	49.65	0.473753	49.65	0.496694		49.65	0.69013	49.65	0.691715	49.65	0.67843
49.75	0.487349	49.75	0.518321	49.75	0.552026		49.75	0.421169	49.75	0.430442	49.75	0.444167		49.75	0.275297	49.75	0.277393	49.75	0.279104		49.75	0.466213	49.75	0.474099	49.75	0.496915		49.75	0.690275	49.75	0.690674	49.75	0.678732
49.85	0.487192	49.85	0.517983	49.85	0.552411		49.85	0.421198	49.85	0.430729	49.85	0.444158		49.85	0.275216	49.85	0.277399	49.85	0.279774		49.85	0.466597	49.85	0.474654	49.85	0.497116		49.85	0.690428	49.85	0.691076	49.85	0.67871
49.95	0.487499	49.95	0.517981	49.95	0.552426		49.95	0.42157	49.95	0.431183	49.95	0.444098		49.95	0.275369	49.95	0.277876	49.95	0.279279		49.95	0.466962	49.95	0.474677	49.95	0.498035		49.95	0.690309	49.95	0.690254	49.95	0.679006
50.05	0.487482	50.05	0.518281	50.05	0.552191		50.05	0.42204	50.05	0.431079	50.05	0.444505		50.05	0.275734	50.05	0.277755	50.05	0.279612		50.05	0.467011	50.05	0.475411	50.05	0.498068		50.05	0.690235	50.05	0.690256	50.05	0.679007
50.15	0.487326	50.15	0.51811	50.15	0.552575		50.15	0.421874	50.15	0.431324	50.15	0.445205		50.15	0.276194	50.15	0.277695	50.15	0.279456		50.15	0.467854	50.15	0.475565	50.15	0.498626		50.15	0.690481	50.15	0.690242	50.15	0.679235
50.25	0.487636	50.25	0.518381	50.25	0.55259		50.25	0.422291	50.25	0.431357	50.25	0.444753		50.25	0.27569	50.25	0.278153	50.25	0.279969		50.25	0.468115	50.25	0.475551	50.25	0.499065		50.25	0.690819	50.25	0.689649	50.25	0.679093
50.35	0.487824	50.35	0.518296	50.35	0.552156		50.35	0.422397	50.35	0.431366	50.35	0.445436		50.35	0.275957	50.35	0.278282	50.35	0.280342		50.35	0.468527	50.35	0.477047	50.35	0.499454		50.35	0.691066	50.35	0.689561	50.35	0.679291
50.45	0.487541	50.45	0.517944	50.45	0.552146		50.45	0.422691	50.45	0.432425	50.45	0.445738		50.45	0.275754	50.45	0.278269	50.45	0.27965		50.45	0.469089	50.45	0.476821	50.45	0.499919		50.45	0.690949	50.45	0.689794	50.45	0.679227
50.55	0.487341	50.55	0.518152	50.55	0.552446		50.55	0.423118	50.55	0.432508	50.55	0.44592		50.55	0.276336	50.55	0.27872	50.55	0.279697		50.55	0.469694	50.55	0.47736	50.55	0.500044		50.55	0.691328	50.55	0.689784	50.55	0.679837
50.65	0.487259	50.65	0.517951	50.65	0.552314		50.65	0.423393	50.65	0.432829	50.65	0.445746		50.65	0.276338	50.65	0.278346	50.65	0.279964		50.65	0.469718	50.65	0.477741	50.65	0.500551		50.65	0.691486	50.65	0.690176	50.65	0.67942
50.75	0.487754	50.75	0.518447	50.75	0.552448		50.75	0.423375	50.75	0.433181	50.75	0.446094		50.75	0.276929	50.75	0.278282	50.75	0.280193		50.75	0.470454	50.75	0.478462	50.75	0.500841		50.75	0.691643	50.75	0.690232	50.75	0.679557
50.85	0.487779	50.85	0.518205	50.85	0.552612		50.85	0.423859	50.85	0.432982	50.85	0.446868		50.85	0.276506	50.85	0.27846	50.85	0.280264		50.85	0.470569	50.85	0.479024	50.85	0.501707		50.85	0.691623	50.85	0.69021	50.85	0.679849
50.95	0.487774	50.95	0.518683	50.95	0.552776		50.95	0.423755	50.95	0.433284	50.95	0.446704		50.95	0.276821	50.95	0.27885	50.95	0.280982		50.95	0.470928	50.95	0.478909	50.95	0.501176		50.95	0.691966	50.95	0.690038	50.95	0.680021
51.05	0.487674	51.05	0.518307	51.05	0.552989		51.05	0.424015	51.05	0.433735	51.05	0.446819		51.05	0.27678	51.05	0.279199	51.05	0.280883		51.05	0.471513	51.05	0.47948	51.05	0.500986		51.05	0.692229	51.05	0.689912	51.05	0.680016
51.15	0.488137	51.15	0.518233	51.15	0.553026		51.15	0.424147	51.15	0.433435	51.15	0.447369		51.15	0.277241	51.15	0.278434	51.15	0.281054		51.15	0.472076	51.15	0.480406	51.15	0.501684		51.15	0.692221	51.15	0.690683	51.15	0.680038
51.25	0.488222	51.25	0.518758	51.25	0.552723		51.25	0.42439	51.25	0.433967	51.25	0.447569		51.25	0.27663	51.25	0.279042	51.25	0.280492		51.25	0.472314	51.25	0.481117	51.25	0.50206		51.25	0.692089	51.25	0.690335	51.25	0.680535
51.35	0.487667	51.35	0.518529	51.35	0.552892		51.35	0.424696	51.35	0.433983	51.35	0.447342		51.35	0.276792	51.35	0.278918	51.35	0.281209		51.35	0.472923	51.35	0.481298	51.35	0.501633		51.35	0.69247	51.35	0.690437	51.35	0.680427
51.45	0.487851	51.45	0.518889	51.45	0.552805		51.45	0.425232	51.45	0.434379	51.45	0.448171		51.45	0.277148	51.45	0.279344	51.45	0.281442		51.45	0.473115	51.45	0.481163	51.45	0.501985		51.45	0.692499	51.45	0.690582	51.45	0.68059
51.55	0.488077	51.55	0.51866	51.55	0.552797		51.55	0.425069	51.55	0.434335	51.55	0.447944		51.55	0.278081	51.55	0.279165	51.55	0.281203		51.55	0.473994	51.55	0.482459	51.55	0.502394		51.55	0.692671	51.55	0.690931	51.55	0.68023
51.65	0.488272	51.65	0.518337	51.65	0.552817		51.65	0.425879	51.65	0.434525	51.65	0.448637		51.65	0.277881	51.65	0.279764	51.65	0.281755		51.65	0.473978	51.65	0.482687	51.65	0.502516		51.65	0.692883	51.65	0.690719	51.65	0.681009
51.75	0.487901	51.75	0.519198	51.75	0.553101		51.75	0.426316	51.75	0.434721	51.75	0.448726		51.75	0.277451	51.75	0.279361	51.75	0.281461		51.75	0.47441	51.75	0.482802	51.75	0.502447		51.75	0.693345	51.75	0.690867	51.75	0.680805
51.85	0.488408	51.85	0.518762	51.85	0.553127		51.85	0.426442	51.85	0.4353	51.85	0.448507		51.85	0.278391	51.85	0.279523	51.85	0.28176		51.85	0.475211	51.85	0.483556	51.85	0.503081		51.85	0.693119	51.85	0.691332	51.85	0.681141
51.95	0.488209	51.95	0.518597	51.95	0.552986		51.95	0.426515	51.95	0.435586	51.95	0.448388		51.95	0.277944	51.95	0.28004	51.95	0.282238		51.95	0.475318	51.95	0.483954	51.95	0.503384		51.95	0.693375	51.95	0.690758	51.95	0.681177
52.05	0.488505	52.05	0.518752	52.05	0.552826		52.05	0.42657	52.05	0.435872	52.05	0.449131		52.05	0.278194	52.05	0.280074	52.05	0.282225		52.05	0.475849	52.05	0.484662	52.05	0.503828		52.05	0.693165	52.05	0.69143	52.05	0.681229
52.15	0.48836	52.15	0.518837	52.15	0.553092		52.15	0.427199	52.15	0.436172	52.15	0.449245		52.15	0.278925	52.15	0.280615	52.15	0.282393		52.15	0.476677	52.15	0.484709	52.15	0.504766		52.15	0.693637	52.15	0.691253	52.15	0.681056
52.25	0.488328	52.25	0.519169	52.25	0.553548		52.25	0.427274	52.25	0.436075	52.25	0.449972		52.25	0.278142	52.25	0.279937	52.25	0.28267		52.25	0.476795	52.25	0.485172	52.25	0.504845		52.25	0.694232	52.25	0.691748	52.25	0.681386
52.35	0.488471	52.35	0.5185	52.35	0.553591		52.35	0.427339	52.35	0.436561	52.35	0.4499		52.35	0.278881	52.35	0.279907	52.35	0.282852		52.35	0.47778	52.35	0.485904	52.35	0.505502		52.35	0.693762	52.35	0.69113	52.35	0.681594
52.45	0.488321	52.45	0.519085	52.45	0.553356		52.45	0.427585	52.45	0.436647	52.45	0.450153		52.45	0.279052	52.45	0.280761	52.45	0.282544		52.45	0.478782	52.45	0.486506	52.45	0.506082		52.45	0.693915	52.45	0.691149	52.45	0.681974
52.55	0.488364	52.55	0.51922	52.55	0.553645		52.55	0.427944	52.55	0.436923	52.55	0.45042		52.55	0.279047	52.55	0.281146	52.55	0.282585		52.55	0.478971	52.55	0.486737	52.55	0.506041		52.55	0.694291	52.55	0.691362	52.55	0.6823
52.65	0.488492	52.65	0.519221	52.65	0.553757		52.65	0.427904	52.65	0.436885	52.65	0.450932		52.65	0.279026	52.65	0.281108	52.65	0.283109		52.65	0.479711	52.65	0.487335	52.65	0.507206		52.65	0.694487	52.65	0.691096	52.65	0.682409
52.75	0.488768	52.75	0.519217	52.75	0.5534		52.75	0.428436	52.75	0.437221	52.75	0.451068		52.75	0.279569	52.75	0.280955	52.75	0.282274		52.75	0.480087	52.75	0.487879	52.75	0.50716		52.75	0.694567	52.75	0.691176	52.75	0.682201
52.85	0.488108	52.85	0.51936	52.85	0.553386		52.85	0.428742	52.85	0.437641	52.85	0.451262		52.85	0.27926	52.85	0.280832	52.85	0.28293		52.85	0.480649	52.85	0.488401	52.85	0.507733		52.85	0.694615	52.85	0.690907	52.85	0.682514
52.95	0.488661	52.95	0.519203	52.95	0.553544		52.95	0.428959	52.95	0.437509	52.95	0.451137		52.95	0.279343	52.95	0.281052	52.95	0.282877		52.95	0.481491	52.95	0.488492	52.95	0.508238		52.95	0.694921	52.95	0.690963	52.95	0.682662
53.05	0.488721	53.05	0.51916	53.05	0.554195		53.05	0.429006	53.05	0.438391	53.05	0.451971		53.05	0.279222	53.05	0.28123	53.05	0.283147		53.05	0.481932	53.05	0.489129	53.05	0.508997		53.05	0.695116	53.05	0.691102	53.05	0.682349
53.15	0.488873	53.15	0.519248	53.15	0.55355		53.15	0.429032	53.15	0.438534	53.15	0.452016		53.15	0.279725	53.15	0.281427	53.15	0.283309		53.15	0.482629	53.15	0.489647	53.15	0.509183		53.15	0.694931	53.15	0.690949	53.15	0.68317
53.25	0.488956	53.25	0.519871	53.25	0.554037		53.25	0.42986	53.25	0.438309	53.25	0.452275		53.25	0.279475	53.25	0.281488	53.25	0.283764		53.25	0.482956	53.25	0.489813	53.25	0.50962		53.25	0.695077	53.25	0.691145	53.25	0.683209
53.35	0.488839	53.35	0.519452	53.35	0.553655		53.35	0.429667	53.35	0.438658	53.35	0.452347		53.35	0.27978	53.35	0.281678	53.35	0.283475		53.35	0.483561	53.35	0.490293	53.35	0.510307		53.35	0.695432	53.35	0.691113	53.35	0.683188
53.45	0.489016	53.45	0.519685	53.45	0.553608		53.45	0.429944	53.45	0.439076	53.45	0.452165		53.45	0.279993	53.45	0.281653	53.45	0.284064		53.45	0.484043	53.45	0.490886	53.45	0.51038		53.45	0.695685	53.45	0.691223	53.45	0.68331
53.55	0.48871	53.55	0.519714	53.55	0.553788		53.55	0.430187	53.55	0.439464	53.55	0.45263		53.55	0.280394	53.55	0.282127	53.55	0.283779		53.55	0.484355	53.55	0.491109	53.55	0.510704		53.55	0.695828	53.55	0.691607	53.55	0.683607
53.65	0.489308	53.65	0.519728	53.65	0.55352		53.65	0.43078	53.65	0.439507	53.65	0.452888		53.65	0.280163	53.65	0.282254	53.65	0.284272		53.65	0.485119	53.65	0.491834	53.65	0.51161		53.65	0.69601	53.65	0.69137	53.65	0.683493
53.75	0.489004	53.75	0.519729	53.75	0.553855		53.75	0.430962	53.75	0.440029	53.75	0.45302		53.75	0.280317	53.75	0.282119	53.75	0.284002		53.75	0.485041	53.75	0.49251	53.75	0.511998		53.75	0.696081	53.75	0.691558	53.75	0.683779
53.85	0.489441	53.85	0.51985	53.85	0.554033		53.85	0.431063	53.85	0.43999	53.85	0.453416		53.85	0.280303	53.85	0.282462	53.85	0.28447		53.85	0.485649	53.85	0.493046	53.85	0.513024		53.85	0.696403	53.85	0.691516	53.85	0.683913
53.95	0.488919	53.95	0.519866	53.95	0.553849		53.95	0.431558	53.95	0.440178	53.95	0.453402		53.95	0.280464	53.95	0.281989	53.95	0.284393		53.95	0.486054	53.95	0.493581	53.95	0.51285		53.95	0.696357	53.95	0.692114	53.95	0.684153
54.05	0.488979	54.05	0.52005	54.05	0.55426		54.05	0.431461	54.05	0.440736	54.05	0.453548		54.05	0.280339	54.05	0.282499	54.05	0.284302		54.05	0.486228	54.05	0.493772	54.05	0.514259		54.05	0.696641	54.05	0.691994	54.05	0.684045
54.15	0.488788	54.15	0.519902	54.15	0.554275		54.15	0.43202	54.15	0.440692	54.15	0.454049		54.15	0.280574	54.15	0.282391	54.15	0.284331		54.15	0.487165	54.15	0.494369	54.15	0.51433		54.15	0.696506	54.15	0.691996	54.15	0.684528
54.25	0.489505	54.25	0.520213	54.25	0.554193		54.25	0.43178	54.25	0.441206	54.25	0.454451		54.25	0.280856	54.25	0.282676	54.25	0.284429		54.25	0.487061	54.25	0.49453	54.25	0.514045		54.25	0.697006	54.25	0.69225	54.25	0.684719
54.35	0.489198	54.35	0.520246	54.35	0.554492		54.35	0.432301	54.35	0.441242	54.35	0.45462		54.35	0.281391	54.35	0.282615	54.35	0.2848		54.35	0.487235	54.35	0.495352	54.35	0.514787		54.35	0.697301	54.35	0.692193	54.35	0.68489
54.45	0.489149	54.45	0.520389	54.45	0.554039		54.45	0.432409	54.45	0.441947	54.45	0.454797		54.45	0.280977	54.45	0.282591	54.45	0.284917		54.45	0.488112	54.45	0.495711	54.45	0.515191		54.45	0.69704	54.45	0.692463	54.45	0.685171
54.55	0.489165	54.55	0.520157	54.55	0.55422		54.55	0.432804	54.55	0.441966	54.55	0.455128		54.55	0.281322	54.55	0.283317	54.55	0.285502		54.55	0.488328	54.55	0.496253	54.55	0.514931		54.55	0.697428	54.55	0.69253	54.55	0.684974
54.65	0.489183	54.65	0.520232	54.65	0.554469		54.65	0.432862	54.65	0.442101	54.65	0.455259		54.65	0.281461	54.65	0.283418	54.65	0.285596		54.65	0.488099	54.65	0.496354	54.65	0.515568		54.65	0.697334	54.65	0.692497	54.65	0.685396
54.75	0.489889	54.75	0.520501	54.75	0.554503		54.75	0.433056	54.75	0.441841	54.75	0.455332		54.75	0.281472	54.75	0.283488	54.75	0.285377		54.75	0.488717	54.75	0.496599	54.75	0.516464		54.75	0.697218	54.75	0.692963	54.75	0.68536
54.85	0.489525	54.85	0.519898	54.85	0.554049		54.85	0.433282	54.85	0.442673	54.85	0.4557		54.85	0.281204	54.85	0.283241	54.85	0.28544		54.85	0.489222	54.85	0.497476	54.85	0.517086		54.85	0.697986	54.85	0.693262	54.85	0.685357
54.95	0.489721	54.95	0.520031	54.95	0.554595		54.95	0.433604	54.95	0.442703	54.95	0.456043		54.95	0.281774	54.95	0.28347	54.95	0.285576		54.95	0.490371	54.95	0.497944	54.95	0.517043		54.95	0.697762	54.95	0.693107	54.95	0.685374
55.05	0.489299	55.05	0.520069	55.05	0.554838		55.05	0.43387	55.05	0.442757	55.05	0.455992		55.05	0.281411	55.05	0.283733	55.05	0.285841		55.05	0.489866	55.05	0.498189	55.05	0.516776		55.05	0.698092	55.05	0.693089	55.05	0.685485
55.15	0.489512	55.15	0.520438	55.15	0.554594		55.15	0.4339	55.15	0.44311	55.15	0.456199		55.15	0.281856	55.15	0.283629	55.15	0.285436		55.15	0.490145	55.15	0.498819	55.15	0.51675		55.15	0.698188	55.15	0.693493	55.15	0.685724
55.25	0.48955	55.25	0.520794	55.25	0.55433		55.25	0.434297	55.25	0.4438	55.25	0.456915		55.25	0.28202	55.25	0.283722	55.25	0.286216		55.25	0.490142	55.25	0.499272	55.25	0.516933		55.25	0.697986	55.25	0.693496	55.25	0.685882
55.35	0.489577	55.35	0.520757	55.35	0.554794		55.35	0.43422	55.35	0.44344	55.35	0.456839		55.35	0.281813	55.35	0.284061	55.35	0.286265		55.35	0.491251	55.35	0.499755	55.35	0.517339		55.35	0.698563	55.35	0.693635	55.35	0.6862
55.45	0.489706	55.45	0.520276	55.45	0.554788		55.45	0.434773	55.45	0.443973	55.45	0.4574		55.45	0.282265	55.45	0.28412	55.45	0.285981		55.45	0.490803	55.45	0.500241	55.45	0.517579		55.45	0.698735	55.45	0.693519	55.45	0.686412
55.55	0.489658	55.55	0.52085	55.55	0.554449		55.55	0.435075	55.55	0.443482	55.55	0.457276		55.55	0.282759	55.55	0.284406	55.55	0.286471		55.55	0.491618	55.55	0.500454	55.55	0.518214		55.55	0.698772	55.55	0.694002	55.55	0.686641
55.65	0.489594	55.65	0.520792	55.65	0.554683		55.65	0.435374	55.65	0.444278	55.65	0.457777		55.65	0.282374	55.65	0.284154	55.65	0.286183		55.65	0.49113	55.65	0.501474	55.65	0.518771		55.65	0.698672	55.65	0.694	55.65	0.68661
55.75	0.490069	55.75	0.520479	55.75	0.55443		55.75	0.43582	55.75	0.444707	55.75	0.457222		55.75	0.282185	55.75	0.284207	55.75	0.286649		55.75	0.49155	55.75	0.501349	55.75	0.51861		55.75	0.698936	55.75	0.694034	55.75	0.686572
55.85	0.489895	55.85	0.520656	55.85	0.554828		55.85	0.435925	55.85	0.444425	55.85	0.458182		55.85	0.282754	55.85	0.284193	55.85	0.287144		55.85	0.491883	55.85	0.501779	55.85	0.518837		55.85	0.698946	55.85	0.694331	55.85	0.687205
55.95	0.490017	55.95	0.520908	55.95	0.554685		55.95	0.435984	55.95	0.444857	55.95	0.458125		55.95	0.282854	55.95	0.284706	55.95	0.286873		55.95	0.491882	55.95	0.50255	55.95	0.519881		55.95	0.699352	55.95	0.694649	55.95	0.687188
56.05	0.490052	56.05	0.521101	56.05	0.554998		56.05	0.435995	56.05	0.444999	56.05	0.458371		56.05	0.283055	56.05	0.285334	56.05	0.286604		56.05	0.492067	56.05	0.502789	56.05	0.520371		56.05	0.699588	56.05	0.694612	56.05	0.686772
56.15	0.489819	56.15	0.520578	56.15	0.555541		56.15	0.436533	56.15	0.445089	56.15	0.458652		56.15	0.282859	56.15	0.285241	56.15	0.287037		56.15	0.493102	56.15	0.50317	56.15	0.520352		56.15	0.699642	56.15	0.69456	56.15	0.687036
56.25	0.490104	56.25	0.520899	56.25	0.555243		56.25	0.437024	56.25	0.445532	56.25	0.458841		56.25	0.283248	56.25	0.28505	56.25	0.287493		56.25	0.493161	56.25	0.503585	56.25	0.520799		56.25	0.69987	56.25	0.694479	56.25	0.687252
56.35	0.490129	56.35	0.52106	56.35	0.555028		56.35	0.436582	56.35	0.445834	56.35	0.459367		56.35	0.283482	56.35	0.284791	56.35	0.287381		56.35	0.493925	56.35	0.504261	56.35	0.521592		56.35	0.699524	56.35	0.694929	56.35	0.687245
56.45	0.490093	56.45	0.520964	56.45	0.554849		56.45	0.436965	56.45	0.446286	56.45	0.458735		56.45	0.283465	56.45	0.285104	56.45	0.287795		56.45	0.49421	56.45	0.504797	56.45	0.52223		56.45	0.699856	56.45	0.69484	56.45	0.687797
56.55	0.490314	56.55	0.521197	56.55	0.555342		56.55	0.437525	56.55	0.446279	56.55	0.459783		56.55	0.283355	56.55	0.285436	56.55	0.287489		56.55	0.494812	56.55	0.50523	56.55	0.522912		56.55	0.700422	56.55	0.695172	56.55	0.687554
56.65	0.490294	56.65	0.521111	56.65	0.555486		56.65	0.437938	56.65	0.446748	56.65	0.459788		56.65	0.283878	56.65	0.285619	56.65	0.288008		56.65	0.494936	56.65	0.505486	56.65	0.523197		56.65	0.700509	56.65	0.6951	56.65	0.687732
56.75	0.490461	56.75	0.520963	56.75	0.555047		56.75	0.437888	56.75	0.446777	56.75	0.460289		56.75	0.284394	56.75	0.285705	56.75	0.288099		56.75	0.495034	56.75	0.506193	56.75	0.524174		56.75	0.700312	56.75	0.695173	56.75	0.688165
56.85	0.490317	56.85	0.521305	56.85	0.555408		56.85	0.438285	56.85	0.44703	56.85	0.460171		56.85	0.284351	56.85	0.285625	56.85	0.287439		56.85	0.496008	56.85	0.506838	56.85	0.524082		56.85	0.700519	56.85	0.695004	56.85	0.688292
56.95	0.490053	56.95	0.521071	56.95	0.55514		56.95	0.438579	56.95	0.447522	56.95	0.460548		56.95	0.284544	56.95	0.285998	56.95	0.287637		56.95	0.496377	56.95	0.50695	56.95	0.524696		56.95	0.700943	56.95	0.695336	56.95	0.688459
57.05	0.4902	57.05	0.521268	57.05	0.555535		57.05	0.439084	57.05	0.44742	57.05	0.46065		57.05	0.28438	57.05	0.286395	57.05	0.288316		57.05	0.496762	57.05	0.507454	57.05	0.525582		57.05	0.701487	57.05	0.695609	57.05	0.688944
57.15	0.490704	57.15	0.521533	57.15	0.555513		57.15	0.438998	57.15	0.447568	57.15	0.46053		57.15	0.284465	57.15	0.286407	57.15	0.287997		57.15	0.497201	57.15	0.508135	57.15	0.525751		57.15	0.701312	57.15	0.695647	57.15	0.688573
57.25	0.490672	57.25	0.52131	57.25	0.555602		57.25	0.439193	57.25	0.447923	57.25	0.461301		57.25	0.2848	57.25	0.286388	57.25	0.28836		57.25	0.497644	57.25	0.508128	57.25	0.526317		57.25	0.701434	57.25	0.695786	57.25	0.688655
57.35	0.4908	57.35	0.52132	57.35	0.55559		57.35	0.439661	57.35	0.44835	57.35	0.461399		57.35	0.285108	57.35	0.286116	57.35	0.288185		57.35	0.498144	57.35	0.508901	57.35	0.527347		57.35	0.70168	57.35	0.695676	57.35	0.688528
57.45	0.490313	57.45	0.521472	57.45	0.556		57.45	0.439714	57.45	0.448397	57.45	0.461749		57.45	0.285138	57.45	0.286666	57.45	0.288576		57.45	0.498424	57.45	0.50915	57.45	0.527445		57.45	0.701486	57.45	0.696163	57.45	0.689376
57.55	0.490636	57.55	0.521367	57.55	0.555393		57.55	0.439392	57.55	0.448875	57.55	0.461213		57.55	0.284944	57.55	0.286948	57.55	0.288613		57.55	0.499013	57.55	0.509932	57.55	0.527809		57.55	0.701377	57.55	0.696068	57.55	0.688886
57.65	0.490471	57.65	0.521618	57.65	0.555453		57.65	0.440374	57.65	0.449235	57.65	0.46214		57.65	0.28503	57.65	0.286685	57.65	0.288557		57.65	0.499447	57.65	0.510328	57.65	0.528173		57.65	0.701745	57.65	0.696104	57.65	0.689666
57.75	0.490503	57.75	0.521532	57.75	0.555731		57.75	0.440452	57.75	0.449472	57.75	0.462241		57.75	0.285463	57.75	0.286606	57.75	0.289283		57.75	0.50006	57.75	0.510765	57.75	0.529101		57.75	0.702079	57.75	0.696091	57.75	0.689584
57.85	0.49068	57.85	0.521936	57.85	0.555572		57.85	0.440804	57.85	0.449302	57.85	0.462686		57.85	0.28539	57.85	0.286817	57.85	0.288887		57.85	0.499958	57.85	0.511294	57.85	0.529512		57.85	0.702019	57.85	0.696474	57.85	0.689587
57.95	0.490716	57.95	0.522138	57.95	0.55575		57.95	0.440752	57.95	0.449691	57.95	0.462414		57.95	0.285377	57.95	0.28682	57.95	0.289271		57.95	0.500897	57.95	0.511816	57.95	0.530305		57.95	0.702136	57.95	0.696909	57.95	0.689925
58.05	0.491058	58.05	0.522108	58.05	0.555676		58.05	0.441222	58.05	0.4504	58.05	0.462992		58.05	0.285579	58.05	0.286849	58.05	0.289384		58.05	0.500938	58.05	0.512086	58.05	0.530366		58.05	0.702447	58.05	0.696737	58.05	0.689954
58.15	0.490946	58.15	0.521782	58.15	0.555817		58.15	0.441668	58.15	0.449897	58.15	0.463231		58.15	0.285678	58.15	0.28726	58.15	0.289696		58.15	0.501407	58.15	0.512461	58.15	0.530965		58.15	0.702908	58.15	0.696742	58.15	0.690451
58.25	0.490755	58.25	0.521462	58.25	0.55591		58.25	0.441551	58.25	0.449988	58.25	0.463574		58.25	0.28601	58.25	0.287351	58.25	0.289703		58.25	0.501916	58.25	0.513215	58.25	0.531145		58.25	0.702935	58.25	0.697206	58.25	0.690262
58.35	0.490968	58.35	0.521795	58.35	0.555639		58.35	0.441865	58.35	0.450297	58.35	0.463473		58.35	0.285814	58.35	0.287607	58.35	0.289555		58.35	0.502511	58.35	0.513834	58.35	0.532098		58.35	0.703318	58.35	0.696821	58.35	0.690545
58.45	0.490923	58.45	0.522048	58.45	0.556002		58.45	0.442463	58.45	0.451279	58.45	0.463278		58.45	0.286177	58.45	0.287841	58.45	0.289278		58.45	0.50273	58.45	0.514092	58.45	0.532437		58.45	0.702639	58.45	0.697044	58.45	0.690704
58.55	0.491176	58.55	0.522077	58.55	0.556147		58.55	0.442507	58.55	0.451132	58.55	0.46411		58.55	0.286593	58.55	0.288069	58.55	0.289642		58.55	0.503527	58.55	0.514387	58.55	0.532919		58.55	0.70303	58.55	0.697471	58.55	0.690737
58.65	0.49106	58.65	0.522123	58.65	0.556227		58.65	0.4428	58.65	0.451398	58.65	0.464427		58.65	0.286447	58.65	0.287659	58.65	0.289701		58.65	0.503787	58.65	0.514749	58.65	0.533155		58.65	0.703618	58.65	0.69768	58.65	0.691034
58.75	0.491156	58.75	0.522106	58.75	0.55635		58.75	0.442926	58.75	0.45153	58.75	0.464661		58.75	0.286719	58.75	0.287893	58.75	0.290702		58.75	0.504255	58.75	0.515274	58.75	0.534003		58.75	0.703711	58.75	0.697756	58.75	0.691139
58.85	0.491149	58.85	0.522371	58.85	0.556128		58.85	0.442596	58.85	0.451955	58.85	0.465032		58.85	0.286051	58.85	0.288413	58.85	0.290081		58.85	0.50437	58.85	0.515855	58.85	0.534408		58.85	0.70379	58.85	0.697802	58.85	0.691501
58.95	0.491238	58.95	0.522447	58.95	0.55571		58.95	0.443693	58.95	0.451729	58.95	0.465032		58.95	0.286965	58.95	0.288428	58.95	0.290876		58.95	0.505096	58.95	0.516447	58.95	0.53502		58.95	0.703946	58.95	0.697882	58.95	0.69138
59.05	0.491105	59.05	0.522579	59.05	0.555913		59.05	0.443748	59.05	0.452031	59.05	0.465322		59.05	0.287351	59.05	0.288062	59.05	0.290706		59.05	0.505306	59.05	0.516864	59.05	0.535731		59.05	0.704342	59.05	0.698224	59.05	0.691099
59.15	0.491583	59.15	0.522579	59.15	0.556432		59.15	0.443808	59.15	0.452502	59.15	0.46551		59.15	0.287056	59.15	0.288532	59.15	0.290517		59.15	0.505789	59.15	0.51698	59.15	0.536473		59.15	0.704573	59.15	0.698366	59.15	0.69183
59.25	0.491321	59.25	0.522244	59.25	0.556167		59.25	0.443777	59.25	0.45252	59.25	0.465521		59.25	0.287235	59.25	0.288236	59.25	0.291099		59.25	0.506042	59.25	0.517686	59.25	0.536744		59.25	0.704366	59.25	0.698391	59.25	0.691633
59.35	0.491392	59.35	0.522198	59.35	0.556287		59.35	0.444139	59.35	0.452849	59.35	0.465695		59.35	0.287488	59.35	0.288926	59.35	0.291167		59.35	0.507063	59.35	0.517756	59.35	0.537199		59.35	0.70517	59.35	0.698455	59.35	0.691818
59.45	0.491553	59.45	0.52252	59.45	0.556282		59.45	0.444635	59.45	0.45269	59.45	0.466023		59.45	0.287174	59.45	0.28906	59.45	0.29089		59.45	0.507137	59.45	0.518597	59.45	0.537741		59.45	0.70484	59.45	0.698848	59.45	0.69193
59.55	0.491525	59.55	0.52273	59.55	0.556428		59.55	0.445006	59.55	0.453043	59.55	0.466386		59.55	0.287589	59.55	0.289193	59.55	0.291384		59.55	0.507678	59.55	0.518676	59.55	0.53829		59.55	0.70514	59.55	0.698723	59.55	0.691819
59.65	0.491627	59.65	0.522389	59.65	0.556107		59.65	0.444769	59.65	0.453721	59.65	0.466871		59.65	0.287338	59.65	0.289636	59.65	0.291081		59.65	0.508289	59.65	0.519627	59.65	0.538911		59.65	0.705008	59.65	0.698956	59.65	0.692565
59.75	0.491587	59.75	0.52235	59.75	0.556564		59.75	0.445117	59.75	0.453904	59.75	0.46688		59.75	0.287428	59.75	0.288898	59.75	0.291609		59.75	0.508808	59.75	0.519799	59.75	0.539139		59.75	0.705359	59.75	0.699252	59.75	0.692444
59.85	0.491642	59.85	0.522682	59.85	0.556403		59.85	0.445556	59.85	0.45396	59.85	0.467219		59.85	0.288023	59.85	0.289789	59.85	0.292005		59.85	0.50855	59.85	0.520404	59.85	0.539909		59.85	0.705748	59.85	0.699179	59.85	0.692498
59.95	0.491655	59.95	0.522916	59.95	0.556407		59.95	0.445494	59.95	0.454185	59.95	0.467095		59.95	0.288023	59.95	0.28954	59.95	0.291641		59.95	0.509377	59.95	0.52083	59.95	0.540145		59.95	0.705957	59.95	0.699525	59.95	0.692841
60.05	0.49183	60.05	0.522779	60.05	0.556517		60.05	0.445992	60.05	0.454836	60.05	0.467467		60.05	0.287928	60.05	0.289844	60.05	0.291573		60.05	0.509894	60.05	0.521645	60.05	0.541093		60.05	0.705913	60.05	0.69955	60.05	0.69326
60.15	0.491954	60.15	0.522949	60.15	0.556702		60.15	0.446208	60.15	0.454804	60.15	0.468125		60.15	0.288708	60.15	0.28989	60.15	0.291863		60.15	0.510504	60.15	0.521384	60.15	0.541159		60.15	0.705971	60.15	0.699648	60.15	0.693323
60.25	0.491844	60.25	0.523104	60.25	0.556874		60.25	0.446553	60.25	0.455282	60.25	0.467822		60.25	0.288624	60.25	0.289736	60.25	0.292122		60.25	0.510645	60.25	0.521722	60.25	0.541537		60.25	0.706375	60.25	0.699462	60.25	0.693023
60.35	0.492375	60.35	0.522999	60.35	0.556959		60.35	0.446299	60.35	0.454765	60.35	0.468806		60.35	0.288544	60.35	0.289688	60.35	0.29204		60.35	0.510845	60.35	0.522761	60.35	0.542414		60.35	0.706035	60.35	0.699713	60.35	0.693427
60.45	0.491922	60.45	0.523337	60.45	0.55723		60.45	0.446581	60.45	0.454949	60.45	0.468301		60.45	0.288502	60.45	0.290182	60.45	0.292196		60.45	0.511484	60.45	0.523152	60.45	0.542893		60.45	0.706144	60.45	0.699881	60.45	0.693765
60.55	0.49219	60.55	0.523015	60.55	0.556953		60.55	0.447247	60.55	0.455663	60.55	0.468411		60.55	0.288525	60.55	0.289696	60.55	0.29238		60.55	0.512331	60.55	0.523709	60.55	0.543195		60.55	0.706638	60.55	0.700411	60.55	0.693999
60.65	0.492161	60.65	0.522846	60.65	0.556897		60.65	0.447437	60.65	0.456006	60.65	0.468834		60.65	0.288936	60.65	0.290065	60.65	0.292339		60.65	0.512372	60.65	0.524311	60.65	0.543733		60.65	0.707059	60.65	0.700132	60.65	0.693874
60.75	0.4922	60.75	0.523121	60.75	0.556985		60.75	0.447257	60.75	0.456084	60.75	0.469213		60.75	0.288827	60.75	0.290376	60.75	0.292797		60.75	0.512764	60.75	0.524281	60.75	0.544253		60.75	0.706746	60.75	0.700301	60.75	0.694172
60.85	0.492042	60.85	0.522995	60.85	0.556968		60.85	0.44808	60.85	0.456628	60.85	0.469095		60.85	0.288945	60.85	0.290383	60.85	0.293085		60.85	0.513397	60.85	0.525077	60.85	0.544957		60.85	0.706965	60.85	0.700179	60.85	0.694319
60.95	0.492564	60.95	0.522913	60.95	0.557082		60.95	0.448043	60.95	0.456641	60.95	0.469911		60.95	0.289065	60.95	0.290914	60.95	0.292877		60.95	0.513719	60.95	0.525694	60.95	0.545363		60.95	0.707576	60.95	0.700516	60.95	0.694317
61.05	0.492368	61.05	0.523456	61.05	0.557211		61.05	0.448808	61.05	0.456567	61.05	0.469703		61.05	0.289445	61.05	0.290924	61.05	0.29286		61.05	0.514165	61.05	0.52591	61.05	0.545801		61.05	0.707614	61.05	0.700683	61.05	0.694657
61.15	0.492179	61.15	0.523261	61.15	0.557172		61.15	0.448513	61.15	0.457158	61.15	0.469904		61.15	0.289064	61.15	0.290987	61.15	0.293042		61.15	0.514892	61.15	0.52672	61.15	0.546307		61.15	0.707564	61.15	0.700929	61.15	0.694966
61.25	0.492545	61.25	0.523154	61.25	0.557241		61.25	0.449275	61.25	0.457213	61.25	0.47038		61.25	0.288974	61.25	0.291065	61.25	0.293263		61.25	0.515379	61.25	0.527111	61.25	0.547131		61.25	0.707765	61.25	0.700703	61.25	0.694881
61.35	0.492508	61.35	0.52363	61.35	0.557382		61.35	0.449114	61.35	0.457642	61.35	0.470654		61.35	0.289627	61.35	0.291115	61.35	0.293278		61.35	0.515556	61.35	0.527246	61.35	0.547634		61.35	0.708328	61.35	0.700986	61.35	0.695042
61.45	0.492207	61.45	0.52319	61.45	0.557003		61.45	0.449251	61.45	0.458328	61.45	0.470857		61.45	0.289454	61.45	0.291738	61.45	0.293812		61.45	0.515972	61.45	0.527435	61.45	0.547967		61.45	0.708201	61.45	0.701304	61.45	0.694813
61.55	0.492361	61.55	0.523285	61.55	0.557363		61.55	0.44949	61.55	0.45823	61.55	0.470956		61.55	0.289345	61.55	0.291449	61.55	0.293822		61.55	0.516596	61.55	0.528175	61.55	0.548505		61.55	0.708286	61.55	0.701356	61.55	0.695208
61.65	0.492567	61.65	0.52356	61.65	0.557118		61.65	0.44979	61.65	0.45838	61.65	0.471075		61.65	0.29008	61.65	0.291255	61.65	0.293892		61.65	0.516832	61.65	0.529005	61.65	0.5493		61.65	0.708136	61.65	0.70143	61.65	0.695515
61.75	0.492588	61.75	0.523493	61.75	0.557517		61.75	0.450194	61.75	0.458534	61.75	0.471143		61.75	0.290484	61.75	0.291695	61.75	0.294523		61.75	0.517595	61.75	0.529054	61.75	0.549601		61.75	0.708239	61.75	0.701418	61.75	0.695449
61.85	0.492729	61.85	0.523651	61.85	0.55752		61.85	0.450077	61.85	0.458466	61.85	0.471756		61.85	0.29036	61.85	0.292334	61.85	0.294127		61.85	0.51762	61.85	0.529724	61.85	0.549862		61.85	0.709024	61.85	0.701514	61.85	0.696321
61.95	0.492852	61.95	0.523322	61.95	0.557168		61.95	0.45031	61.95	0.45937	61.95	0.471864		61.95	0.290337	61.95	0.291805	61.95	0.294586		61.95	0.517762	61.95	0.53062	61.95	0.550344		61.95	0.708418	61.95	0.701584	61.95	0.696211
62.05	0.492752	62.05	0.523361	62.05	0.557449		62.05	0.450558	62.05	0.459628	62.05	0.472461		62.05	0.290024	62.05	0.292049	62.05	0.294916		62.05	0.518469	62.05	0.5307	62.05	0.551451		62.05	0.709074	62.05	0.701567	62.05	0.695854
62.15	0.492687	62.15	0.523691	62.15	0.557328		62.15	0.451261	62.15	0.459544	62.15	0.472484		62.15	0.290991	62.15	0.292111	62.15	0.295086		62.15	0.518977	62.15	0.531252	62.15	0.551729		62.15	0.70895	62.15	0.702003	62.15	0.696325
62.25	0.49265	62.25	0.523654	62.25	0.557664		62.25	0.451065	62.25	0.459454	62.25	0.472829		62.25	0.290486	62.25	0.292027	62.25	0.295253		62.25	0.519516	62.25	0.531663	62.25	0.55222		62.25	0.709457	62.25	0.701652	62.25	0.696892
62.35	0.492562	62.35	0.523781	62.35	0.557215		62.35	0.451288	62.35	0.460303	62.35	0.472565		62.35	0.29066	62.35	0.2922	62.35	0.295973		62.35	0.519609	62.35	0.532584	62.35	0.553134		62.35	0.709279	62.35	0.702258	62.35	0.69678
62.45	0.492858	62.45	0.523856	62.45	0.557926		62.45	0.451752	62.45	0.459989	62.45	0.472808		62.45	0.290977	62.45	0.292108	62.45	0.295902		62.45	0.519993	62.45	0.532659	62.45	0.553805		62.45	0.70979	62.45	0.702298	62.45	0.696908
62.55	0.493073	62.55	0.524355	62.55	0.557764		62.55	0.452032	62.55	0.460561	62.55	0.473497		62.55	0.29108	62.55	0.292704	62.55	0.296487		62.55	0.520767	62.55	0.533409	62.55	0.554171		62.55	0.71004	62.55	0.70257	62.55	0.69711
62.65	0.492784	62.65	0.523842	62.65	0.557958		62.65	0.451722	62.65	0.460485	62.65	0.473603		62.65	0.290812	62.65	0.292573	62.65	0.29688		62.65	0.521448	62.65	0.533366	62.65	0.555005		62.65	0.709924	62.65	0.702391	62.65	0.697017
62.75	0.493166	62.75	0.524262	62.75	0.558135		62.75	0.452419	62.75	0.460804	62.75	0.473397		62.75	0.291215	62.75	0.29264	62.75	0.296437		62.75	0.52115	62.75	0.534421	62.75	0.555842		62.75	0.710117	62.75	0.702734	62.75	0.697328
62.85	0.493094	62.85	0.523882	62.85	0.557803		62.85	0.452155	62.85	0.461148	62.85	0.474204		62.85	0.290706	62.85	0.292781	62.85	0.297127		62.85	0.521654	62.85	0.534381	62.85	0.555884		62.85	0.710421	62.85	0.702969	62.85	0.697509
62.95	0.493021	62.95	0.523759	62.95	0.558484		62.95	0.453212	62.95	0.461379	62.95	0.474068		62.95	0.291301	62.95	0.292938	62.95	0.297089		62.95	0.522639	62.95	0.534702	62.95	0.557075		62.95	0.710909	62.95	0.703371	62.95	0.697311
63.05	0.493242	63.05	0.524202	63.05	0.558083		63.05	0.453272	63.05	0.461245	63.05	0.474541		63.05	0.291359	63.05	0.292761	63.05	0.2976		63.05	0.522906	63.05	0.535269	63.05	0.55719		63.05	0.710545	63.05	0.703387	63.05	0.698063
63.15	0.492972	63.15	0.523998	63.15	0.557979		63.15	0.452765	63.15	0.461692	63.15	0.474321		63.15	0.291238	63.15	0.292985	63.15	0.298003		63.15	0.523216	63.15	0.535906	63.15	0.557901		63.15	0.710765	63.15	0.703341	63.15	0.698035
63.25	0.493817	63.25	0.524408	63.25	0.558186		63.25	0.453656	63.25	0.462171	63.25	0.475063		63.25	0.292005	63.25	0.293396	63.25	0.297666		63.25	0.524026	63.25	0.536324	63.25	0.558283		63.25	0.710741	63.25	0.703328	63.25	0.698205
63.35	0.493453	63.35	0.524212	63.35	0.558156		63.35	0.453726	63.35	0.462002	63.35	0.475069		63.35	0.291417	63.35	0.29328	63.35	0.297412		63.35	0.524405	63.35	0.536867	63.35	0.558849		63.35	0.711246	63.35	0.703771	63.35	0.698054
63.45	0.493125	63.45	0.523688	63.45	0.558238		63.45	0.453832	63.45	0.462784	63.45	0.475142		63.45	0.29178	63.45	0.293621	63.45	0.298202		63.45	0.524466	63.45	0.536962	63.45	0.558894		63.45	0.71171	63.45	0.703811	63.45	0.698138
63.55	0.493592	63.55	0.524393	63.55	0.558564		63.55	0.454375	63.55	0.462637	63.55	0.475656		63.55	0.292002	63.55	0.293692	63.55	0.298287		63.55	0.524989	63.55	0.537568	63.55	0.560128		63.55	0.71151	63.55	0.703918	63.55	0.698588
63.65	0.493278	63.65	0.524066	63.65	0.558386		63.65	0.454472	63.65	0.463235	63.65	0.475861		63.65	0.292011	63.65	0.293229	63.65	0.298223		63.65	0.525901	63.65	0.538174	63.65	0.560479		63.65	0.711564	63.65	0.703939	63.65	0.698697
63.75	0.493811	63.75	0.52464	63.75	0.558672		63.75	0.45442	63.75	0.463178	63.75	0.475861		63.75	0.292217	63.75	0.293186	63.75	0.297574		63.75	0.52598	63.75	0.538424	63.75	0.560469		63.75	0.711629	63.75	0.704446	63.75	0.698588
63.85	0.493514	63.85	0.524461	63.85	0.55855		63.85	0.45519	63.85	0.463369	63.85	0.476457		63.85	0.292456	63.85	0.293791	63.85	0.298163		63.85	0.526523	63.85	0.539114	63.85	0.561235		63.85	0.712033	63.85	0.704201	63.85	0.69906
63.95	0.493761	63.95	0.524499	63.95	0.558537		63.95	0.455146	63.95	0.463563	63.95	0.476579		63.95	0.292391	63.95	0.293871	63.95	0.298649		63.95	0.526914	63.95	0.539599	63.95	0.561933		63.95	0.711929	63.95	0.704494	63.95	0.699203
64.05	0.49373	64.05	0.524207	64.05	0.558058		64.05	0.455401	64.05	0.463786	64.05	0.476753		64.05	0.292592	64.05	0.293824	64.05	0.298988		64.05	0.527309	64.05	0.540309	64.05	0.562259		64.05	0.712018	64.05	0.704808	64.05	0.698708
64.15	0.493596	64.15	0.524344	64.15	0.558709		64.15	0.455383	64.15	0.464228	64.15	0.477027		64.15	0.292534	64.15	0.294283	64.15	0.298657		64.15	0.527984	64.15	0.540395	64.15	0.562996		64.15	0.71234	64.15	0.704759	64.15	0.699155
64.25	0.493505	64.25	0.524749	64.25	0.558701		64.25	0.455866	64.25	0.464144	64.25	0.477351		64.25	0.292904	64.25	0.293918	64.25	0.299371		64.25	0.528196	64.25	0.541114	64.25	0.56316		64.25	0.712293	64.25	0.704586	64.25	0.699349
64.35	0.4936	64.35	0.524846	64.35	0.558546		64.35	0.455881	64.35	0.464628	64.35	0.477356		64.35	0.292924	64.35	0.293634	64.35	0.298898		64.35	0.528391	64.35	0.541401	64.35	0.563886		64.35	0.712715	64.35	0.705354	64.35	0.699529
64.45	0.494086	64.45	0.525114	64.45	0.558188		64.45	0.45644	64.45	0.464541	64.45	0.477606		64.45	0.293025	64.45	0.294049	64.45	0.299282		64.45	0.52889	64.45	0.541945	64.45	0.564222		64.45	0.712469	64.45	0.70547	64.45	0.699696
64.55	0.494084	64.55	0.524937	64.55	0.558517		64.55	0.456616	64.55	0.464926	64.55	0.477929		64.55	0.292998	64.55	0.29472	64.55	0.299229		64.55	0.528998	64.55	0.542312	64.55	0.564527		64.55	0.713461	64.55	0.705717	64.55	0.699943
64.65	0.493632	64.65	0.524612	64.65	0.558716		64.65	0.456598	64.65	0.465374	64.65	0.478355		64.65	0.29301	64.65	0.294575	64.65	0.299832		64.65	0.529603	64.65	0.543071	64.65	0.564727		64.65	0.712919	64.65	0.706012	64.65	0.700035
64.75	0.493969	64.75	0.524909	64.75	0.55874		64.75	0.456926	64.75	0.4656	64.75	0.47873		64.75	0.293446	64.75	0.294739	64.75	0.299534		64.75	0.529511	64.75	0.543133	64.75	0.565963		64.75	0.713171	64.75	0.705577	64.75	0.700222
64.85	0.494106	64.85	0.525323	64.85	0.5587		64.85	0.457073	64.85	0.465816	64.85	0.478597		64.85	0.293583	64.85	0.294521	64.85	0.299431		64.85	0.530534	64.85	0.543932	64.85	0.566446		64.85	0.713635	64.85	0.705818	64.85	0.700507
64.95	0.493746	64.95	0.525024	64.95	0.558885		64.95	0.457386	64.95	0.466359	64.95	0.478669		64.95	0.293666	64.95	0.295087	64.95	0.299067		64.95	0.531009	64.95	0.544384	64.95	0.566741		64.95	0.713592	64.95	0.70613	64.95	0.700849
65.05	0.493926	65.05	0.525257	65.05	0.559064		65.05	0.457823	65.05	0.466381	65.05	0.479069		65.05	0.293504	65.05	0.295137	65.05	0.299425		65.05	0.531527	65.05	0.544759	65.05	0.567329		65.05	0.713469	65.05	0.706221	65.05	0.700992
65.15	0.494381	65.15	0.525488	65.15	0.558916		65.15	0.457723	65.15	0.466522	65.15	0.479461		65.15	0.293443	65.15	0.295179	65.15	0.299693		65.15	0.532004	65.15	0.545306	65.15	0.567469		65.15	0.714126	65.15	0.706154	65.15	0.701342
65.25	0.49408	65.25	0.524992	65.25	0.558949		65.25	0.458549	65.25	0.466735	65.25	0.479676		65.25	0.294307	65.25	0.294902	65.25	0.299236		65.25	0.531955	65.25	0.545643	65.25	0.568592		65.25	0.714094	65.25	0.706696	65.25	0.701179
65.35	0.494119	65.35	0.524597	65.35	0.559097		65.35	0.45878	65.35	0.46692	65.35	0.479758		65.35	0.294329	65.35	0.294937	65.35	0.299688		65.35	0.533042	65.35	0.54577	65.35	0.568701		65.35	0.714335	65.35	0.706696	65.35	0.701709
65.45	0.494233	65.45	0.525309	65.45	0.559054		65.45	0.458787	65.45	0.466723	65.45	0.479967		65.45	0.294478	65.45	0.295412	65.45	0.299722		65.45	0.533257	65.45	0.546408	65.45	0.569153		65.45	0.714517	65.45	0.707163	65.45	0.701711
65.55	0.494339	65.55	0.525279	65.55	0.559019		65.55	0.458676	65.55	0.46749	65.55	0.4805		65.55	0.294588	65.55	0.29598	65.55	0.299611		65.55	0.53361	65.55	0.547103	65.55	0.569849		65.55	0.714542	65.55	0.70726	65.55	0.702061
65.65	0.494114	65.65	0.525554	65.65	0.559207		65.65	0.458903	65.65	0.467551	65.65	0.479993		65.65	0.294682	65.65	0.29603	65.65	0.299461		65.65	0.534188	65.65	0.547896	65.65	0.570067		65.65	0.714699	65.65	0.707457	65.65	0.702297
65.75	0.494111	65.75	0.525493	65.75	0.558847		65.75	0.459212	65.75	0.468004	65.75	0.480812		65.75	0.294337	65.75	0.295705	65.75	0.299879		65.75	0.534643	65.75	0.548228	65.75	0.570842		65.75	0.714898	65.75	0.707913	65.75	0.702359
65.85	0.494382	65.85	0.52509	65.85	0.559257		65.85	0.459878	65.85	0.468291	65.85	0.480936		65.85	0.294634	65.85	0.295995	65.85	0.299594		65.85	0.534987	65.85	0.548458	65.85	0.570785		65.85	0.714922	65.85	0.707938	65.85	0.702657
65.95	0.494835	65.95	0.525514	65.95	0.559015		65.95	0.459854	65.95	0.468378	65.95	0.481367		65.95	0.294708	65.95	0.29548	65.95	0.299519		65.95	0.535131	65.95	0.549012	65.95	0.571148		65.95	0.715243	65.95	0.708391	65.95	0.702625
66.05	0.494523	66.05	0.525561	66.05	0.559052		66.05	0.46035	66.05	0.468429	66.05	0.481321		66.05	0.294613	66.05	0.296197	66.05	0.299614		66.05	0.53596	66.05	0.549482	66.05	0.571821		66.05	0.715159	66.05	0.708579	66.05	0.703073
66.15	0.494653	66.15	0.525463	66.15	0.559081		66.15	0.460509	66.15	0.468975	66.15	0.481691		66.15	0.295165	66.15	0.296259	66.15	0.299534		66.15	0.536108	66.15	0.550169	66.15	0.572514		66.15	0.715418	66.15	0.70871	66.15	0.703337
66.25	0.494505	66.25	0.525351	66.25	0.55954		66.25	0.460542	66.25	0.46864	66.25	0.481833		66.25	0.29498	66.25	0.296481	66.25	0.299763		66.25	0.536487	66.25	0.550379	66.25	0.5727		66.25	0.715453	66.25	0.709072	66.25	0.703261
66.35	0.494447	66.35	0.525542	66.35	0.559569		66.35	0.460496	66.35	0.469299	66.35	0.482147		66.35	0.295068	66.35	0.296528	66.35	0.299641		66.35	0.536649	66.35	0.550768	66.35	0.573509		66.35	0.715361	66.35	0.709534	66.35	0.703488
66.45	0.494814	66.45	0.525952	66.45	0.559184		66.45	0.461242	66.45	0.469355	66.45	0.482116		66.45	0.295121	66.45	0.296431	66.45	0.29964		66.45	0.537845	66.45	0.551157	66.45	0.574101		66.45	0.715521	66.45	0.709866	66.45	0.703499
66.55	0.494763	66.55	0.525452	66.55	0.55933		66.55	0.461286	66.55	0.46968	66.55	0.482824		66.55	0.295554	66.55	0.296824	66.55	0.299736		66.55	0.538211	66.55	0.551772	66.55	0.574366		66.55	0.716156	66.55	0.710372	66.55	0.70373
66.65	0.49498	66.65	0.525756	66.65	0.559528		66.65	0.461416	66.65	0.469806	66.65	0.482655		66.65	0.296051	66.65	0.296463	66.65	0.299661		66.65	0.5385	66.65	0.552303	66.65	0.574593		66.65	0.71595	66.65	0.710579	66.65	0.703757
66.75	0.495152	66.75	0.525782	66.75	0.55966		66.75	0.461615	66.75	0.470053	66.75	0.482878		66.75	0.29583	66.75	0.296715	66.75	0.299743		66.75	0.538819	66.75	0.552652	66.75	0.575517		66.75	0.716448	66.75	0.710759	66.75	0.703856
66.85	0.495074	66.85	0.525768	66.85	0.559616		66.85	0.462089	66.85	0.470572	66.85	0.483049		66.85	0.295774	66.85	0.297106	66.85	0.29983		66.85	0.538812	66.85	0.553595	66.85	0.575756		66.85	0.716117	66.85	0.711083	66.85	0.704368
66.95	0.49467	66.95	0.525842	66.95	0.559898		66.95	0.461873	66.95	0.470836	66.95	0.483397		66.95	0.296176	66.95	0.296633	66.95	0.300355		66.95	0.539536	66.95	0.553698	66.95	0.57637		66.95	0.716572	66.95	0.711428	66.95	0.704436
67.05	0.494849	67.05	0.526295	67.05	0.559873		67.05	0.462502	67.05	0.470882	67.05	0.484079		67.05	0.295898	67.05	0.296792	67.05	0.299969		67.05	0.540159	67.05	0.553897	67.05	0.576662		67.05	0.716991	67.05	0.711736	67.05	0.704204
67.15	0.495049	67.15	0.526127	67.15	0.559862		67.15	0.462975	67.15	0.470612	67.15	0.483616		67.15	0.296213	67.15	0.297056	67.15	0.299772		67.15	0.540701	67.15	0.55508	67.15	0.577196		67.15	0.716644	67.15	0.712265	67.15	0.704385
67.25	0.495276	67.25	0.526112	67.25	0.559863		67.25	0.463291	67.25	0.471194	67.25	0.484071		67.25	0.295748	67.25	0.29765	67.25	0.300468		67.25	0.541519	67.25	0.555085	67.25	0.577846		67.25	0.716685	67.25	0.712465	67.25	0.704875
67.35	0.49522	67.35	0.526154	67.35	0.559699		67.35	0.463184	67.35	0.471604	67.35	0.484534		67.35	0.296041	67.35	0.297556	67.35	0.300105		67.35	0.541492	67.35	0.555036	67.35	0.57793		67.35	0.717148	67.35	0.712698	67.35	0.705073
67.45	0.494744	67.45	0.526502	67.45	0.559635		67.45	0.46339	67.45	0.471862	67.45	0.484915		67.45	0.296404	67.45	0.297825	67.45	0.300444		67.45	0.541927	67.45	0.555746	67.45	0.578812		67.45	0.717534	67.45	0.713034	67.45	0.704955
67.55	0.494953	67.55	0.5262	67.55	0.559981		67.55	0.463726	67.55	0.471813	67.55	0.485168		67.55	0.297134	67.55	0.297807	67.55	0.301098		67.55	0.542259	67.55	0.556468	67.55	0.578994		67.55	0.71761	67.55	0.713131	67.55	0.70509
67.65	0.495284	67.65	0.52629	67.65	0.559999		67.65	0.464038	67.65	0.472236	67.65	0.485321		67.65	0.296446	67.65	0.298051	67.65	0.30125		67.65	0.542927	67.65	0.557329	67.65	0.579385		67.65	0.717621	67.65	0.713513	67.65	0.705385
67.75	0.495178	67.75	0.526172	67.75	0.560133		67.75	0.463973	67.75	0.472725	67.75	0.485548		67.75	0.296586	67.75	0.298068	67.75	0.300581		67.75	0.543055	67.75	0.55729	67.75	0.579982		67.75	0.717863	67.75	0.713786	67.75	0.705454
67.85	0.495253	67.85	0.52602	67.85	0.559813		67.85	0.464363	67.85	0.472697	67.85	0.485983		67.85	0.297116	67.85	0.298144	67.85	0.301184		67.85	0.543741	67.85	0.55808	67.85	0.579862		67.85	0.717884	67.85	0.714174	67.85	0.705279
67.95	0.495409	67.95	0.526037	67.95	0.560227		67.95	0.464764	67.95	0.473189	67.95	0.486082		67.95	0.297032	67.95	0.298053	67.95	0.300689		67.95	0.543539	67.95	0.558514	67.95	0.581046		67.95	0.717436	67.95	0.714136	67.95	0.705852
68.05	0.495619	68.05	0.526378	68.05	0.560086		68.05	0.464718	68.05	0.473119	68.05	0.486158		68.05	0.29743	68.05	0.298238	68.05	0.300977		68.05	0.544689	68.05	0.558694	68.05	0.581966		68.05	0.717798	68.05	0.714534	68.05	0.705947
68.15	0.495512	68.15	0.526423	68.15	0.560059		68.15	0.46492	68.15	0.473389	68.15	0.486579		68.15	0.297309	68.15	0.298371	68.15	0.301453		68.15	0.544857	68.15	0.559274	68.15	0.581988		68.15	0.718032	68.15	0.714959	68.15	0.705818
68.25	0.495339	68.25	0.526516	68.25	0.560528		68.25	0.46532	68.25	0.47389	68.25	0.48666		68.25	0.297613	68.25	0.298038	68.25	0.301176		68.25	0.545264	68.25	0.559566	68.25	0.582389		68.25	0.718289	68.25	0.714649	68.25	0.705906
68.35	0.49559	68.35	0.526317	68.35	0.560132		68.35	0.465123	68.35	0.473899	68.35	0.487328		68.35	0.29777	68.35	0.2983	68.35	0.30197		68.35	0.545555	68.35	0.560101	68.35	0.582318		68.35	0.71873	68.35	0.714971	68.35	0.705499
68.45	0.49581	68.45	0.526672	68.45	0.560542		68.45	0.465531	68.45	0.474034	68.45	0.487083		68.45	0.297765	68.45	0.298355	68.45	0.302037		68.45	0.546125	68.45	0.560551	68.45	0.582941		68.45	0.718836	68.45	0.714853	68.45	0.706549
68.55	0.495403	68.55	0.526812	68.55	0.560586		68.55	0.466014	68.55	0.474087	68.55	0.487678		68.55	0.297709	68.55	0.298188	68.55	0.301644		68.55	0.546503	68.55	0.561221	68.55	0.583401		68.55	0.718917	68.55	0.715349	68.55	0.705793
68.65	0.49546	68.65	0.526665	68.65	0.560743		68.65	0.466288	68.65	0.474839	68.65	0.487727		68.65	0.29779	68.65	0.298989	68.65	0.30221		68.65	0.547067	68.65	0.561817	68.65	0.583725		68.65	0.719414	68.65	0.715817	68.65	0.706823
68.75	0.495398	68.75	0.526493	68.75	0.560621		68.75	0.466436	68.75	0.474871	68.75	0.488185		68.75	0.297806	68.75	0.299494	68.75	0.301345		68.75	0.547557	68.75	0.562242	68.75	0.584138		68.75	0.718995	68.75	0.715522	68.75	0.706581
68.85	0.495602	68.85	0.527071	68.85	0.560975		68.85	0.466354	68.85	0.47516	68.85	0.488005		68.85	0.298214	68.85	0.299363	68.85	0.302173		68.85	0.547773	68.85	0.562499	68.85	0.584468		68.85	0.719	68.85	0.715835	68.85	0.706935
68.95	0.495315	68.95	0.526785	68.95	0.560356		68.95	0.466746	68.95	0.474954	68.95	0.488658		68.95	0.298225	68.95	0.299377	68.95	0.302652		68.95	0.548093	68.95	0.562891	68.95	0.585665		68.95	0.719793	68.95	0.716176	68.95	0.706763
69.05	0.495971	69.05	0.526742	69.05	0.560943		69.05	0.467319	69.05	0.475782	69.05	0.48877		69.05	0.297895	69.05	0.299314	69.05	0.302617		69.05	0.549053	69.05	0.563552	69.05	0.585731		69.05	0.719749	69.05	0.716255	69.05	0.70695
69.15	0.496016	69.15	0.527047	69.15	0.561039		69.15	0.46732	69.15	0.475555	69.15	0.489061		69.15	0.298181	69.15	0.299671	69.15	0.302769		69.15	0.549228	69.15	0.564163	69.15	0.585894		69.15	0.719817	69.15	0.716383	69.15	0.707189
69.25	0.496058	69.25	0.527061	69.25	0.561118		69.25	0.46775	69.25	0.475784	69.25	0.489071		69.25	0.298791	69.25	0.300087	69.25	0.302241		69.25	0.549369	69.25	0.564452	69.25	0.586456		69.25	0.719851	69.25	0.716578	69.25	0.707497
69.35	0.496206	69.35	0.526926	69.35	0.561104		69.35	0.468117	69.35	0.476486	69.35	0.489337		69.35	0.298867	69.35	0.299914	69.35	0.302542		69.35	0.54989	69.35	0.564967	69.35	0.586971		69.35	0.720109	69.35	0.716499	69.35	0.707301
69.45	0.495851	69.45	0.527059	69.45	0.5608		69.45	0.468423	69.45	0.476299	69.45	0.490222		69.45	0.299179	69.45	0.299954	69.45	0.30272		69.45	0.550234	69.45	0.565174	69.45	0.587391		69.45	0.720686	69.45	0.71669	69.45	0.707791
69.55	0.496055	69.55	0.527144	69.55	0.561132		69.55	0.468621	69.55	0.476597	69.55	0.490164		69.55	0.299125	69.55	0.300431	69.55	0.30319		69.55	0.55094	69.55	0.56572	69.55	0.587935		69.55	0.720209	69.55	0.717014	69.55	0.707922
69.65	0.496465	69.65	0.527001	69.65	0.56079		69.65	0.46844	69.65	0.477132	69.65	0.49018		69.65	0.299416	69.65	0.300363	69.65	0.303609		69.65	0.550748	69.65	0.56654	69.65	0.588356		69.65	0.720432	69.65	0.716738	69.65	0.707843
69.75	0.496204	69.75	0.527261	69.75	0.560813		69.75	0.468958	69.75	0.476994	69.75	0.490646		69.75	0.299706	69.75	0.300095	69.75	0.302746		69.75	0.551412	69.75	0.567115	69.75	0.589093		69.75	0.720874	69.75	0.717049	69.75	0.708055
69.85	0.496257	69.85	0.527282	69.85	0.561327		69.85	0.469372	69.85	0.477075	69.85	0.490499		69.85	0.299252	69.85	0.300194	69.85	0.303425		69.85	0.552064	69.85	0.56721	69.85	0.589768		69.85	0.720861	69.85	0.717438	69.85	0.708207
69.95	0.496409	69.95	0.527376	69.95	0.561058		69.95	0.469488	69.95	0.477439	69.95	0.490624		69.95	0.299609	69.95	0.300913	69.95	0.303478		69.95	0.552593	69.95	0.567848	69.95	0.589448		69.95	0.720774	69.95	0.717534	69.95	0.708504
70.05	0.496516	70.05	0.526835	70.05	0.560953		70.05	0.469525	70.05	0.477536	70.05	0.491219		70.05	0.299298	70.05	0.300772	70.05	0.303594		70.05	0.55307	70.05	0.568276	70.05	0.590266		70.05	0.721226	70.05	0.717636	70.05	0.708648
70.15	0.496226	70.15	0.527553	70.15	0.560881		70.15	0.469863	70.15	0.477942	70.15	0.491385		70.15	0.299636	70.15	0.300628	70.15	0.30339		70.15	0.553406	70.15	0.568853	70.15	0.590421		70.15	0.721159	70.15	0.717276	70.15	0.70895
70.25	0.496603	70.25	0.52761	70.25	0.561543		70.25	0.470146	70.25	0.478353	70.25	0.491644		70.25	0.299793	70.25	0.301182	70.25	0.303598		70.25	0.554021	70.25	0.569398	70.25	0.590829		70.25	0.721517	70.25	0.71746	70.25	0.709286
70.35	0.496395	70.35	0.527122	70.35	0.561801		70.35	0.469778	70.35	0.47867	70.35	0.492074		70.35	0.299957	70.35	0.301179	70.35	0.304213		70.35	0.554265	70.35	0.569949	70.35	0.592119		70.35	0.721468	70.35	0.717357	70.35	0.709154
70.45	0.496948	70.45	0.527618	70.45	0.561124		70.45	0.470307	70.45	0.478715	70.45	0.492395		70.45	0.299878	70.45	0.301389	70.45	0.304182		70.45	0.554308	70.45	0.570272	70.45	0.592083		70.45	0.721093	70.45	0.717812	70.45	0.709316
70.55	0.496611	70.55	0.527189	70.55	0.561143		70.55	0.470919	70.55	0.478989	70.55	0.492425		70.55	0.30008	70.55	0.301058	70.55	0.303595		70.55	0.555026	70.55	0.57051	70.55	0.592586		70.55	0.722163	70.55	0.718002	70.55	0.70938
70.65	0.496428	70.65	0.527922	70.65	0.56153		70.65	0.471225	70.65	0.478935	70.65	0.492001		70.65	0.300361	70.65	0.301952	70.65	0.303877		70.65	0.555538	70.65	0.570738	70.65	0.593183		70.65	0.722148	70.65	0.717949	70.65	0.709155
70.75	0.496772	70.75	0.527623	70.75	0.5614		70.75	0.470976	70.75	0.479137	70.75	0.492661		70.75	0.300375	70.75	0.301523	70.75	0.304269		70.75	0.55587	70.75	0.571728	70.75	0.593208		70.75	0.722015	70.75	0.718275	70.75	0.709607
70.85	0.496865	70.85	0.527659	70.85	0.561685		70.85	0.471342	70.85	0.479753	70.85	0.493224		70.85	0.300028	70.85	0.302031	70.85	0.303857		70.85	0.556516	70.85	0.571953	70.85	0.594078		70.85	0.722559	70.85	0.718108	70.85	0.709859
70.95	0.496757	70.95	0.527376	70.95	0.561441		70.95	0.471616	70.95	0.479897	70.95	0.493364		70.95	0.300849	70.95	0.30215	70.95	0.304696		70.95	0.557176	70.95	0.572442	70.95	0.594344		70.95	0.722443	70.95	0.718316	70.95	0.710075
71.05	0.496904	71.05	0.528238	71.05	0.561568		71.05	0.471896	71.05	0.480345	71.05	0.493533		71.05	0.301125	71.05	0.302089	71.05	0.304955		71.05	0.557428	71.05	0.573049	71.05	0.594984		71.05	0.722718	71.05	0.718471	71.05	0.710562
71.15	0.496589	71.15	0.527992	71.15	0.561839		71.15	0.472002	71.15	0.480311	71.15	0.493628		71.15	0.301169	71.15	0.302383	71.15	0.304665		71.15	0.558213	71.15	0.573527	71.15	0.59567		71.15	0.722704	71.15	0.718719	71.15	0.710041
71.25	0.497195	71.25	0.528345	71.25	0.561835		71.25	0.472323	71.25	0.480782	71.25	0.493743		71.25	0.301227	71.25	0.302463	71.25	0.305195		71.25	0.558412	71.25	0.573684	71.25	0.596143		71.25	0.723052	71.25	0.718586	71.25	0.710021
71.35	0.49662	71.35	0.527783	71.35	0.561527		71.35	0.472684	71.35	0.480662	71.35	0.494159		71.35	0.300831	71.35	0.302545	71.35	0.304659		71.35	0.558813	71.35	0.574319	71.35	0.59632		71.35	0.722889	71.35	0.718797	71.35	0.710661
71.45	0.496618	71.45	0.528258	71.45	0.561642		71.45	0.472601	71.45	0.481008	71.45	0.494652		71.45	0.30127	71.45	0.302654	71.45	0.305302		71.45	0.559425	71.45	0.574808	71.45	0.596607		71.45	0.723344	71.45	0.719361	71.45	0.710545
71.55	0.4971	71.55	0.528076	71.55	0.562056		71.55	0.473122	71.55	0.481418	71.55	0.494535		71.55	0.301773	71.55	0.302567	71.55	0.305443		71.55	0.55963	71.55	0.575401	71.55	0.597469		71.55	0.72374	71.55	0.719301	71.55	0.710971
71.65	0.496993	71.65	0.527951	71.65	0.561821		71.65	0.473312	71.65	0.481628	71.65	0.494508		71.65	0.301338	71.65	0.302672	71.65	0.306081		71.65	0.560465	71.65	0.575491	71.65	0.598253		71.65	0.723392	71.65	0.718904	71.65	0.711283
71.75	0.497005	71.75	0.528419	71.75	0.561667		71.75	0.473774	71.75	0.481912	71.75	0.495272		71.75	0.30183	71.75	0.302738	71.75	0.305737		71.75	0.560675	71.75	0.576317	71.75	0.598051		71.75	0.723839	71.75	0.719114	71.75	0.711138
71.85	0.497128	71.85	0.528081	71.85	0.562411		71.85	0.47358	71.85	0.482003	71.85	0.495218		71.85	0.301383	71.85	0.302947	71.85	0.305539		71.85	0.56108	71.85	0.576927	71.85	0.598894		71.85	0.724005	71.85	0.718978	71.85	0.711419
71.95	0.497114	71.95	0.528377	71.95	0.561862		71.95	0.473995	71.95	0.482668	71.95	0.495896		71.95	0.301674	71.95	0.302768	71.95	0.305469		71.95	0.56179	71.95	0.577324	71.95	0.599329		71.95	0.72397	71.95	0.718876	71.95	0.711677
72.05	0.497247	72.05	0.528685	72.05	0.562549		72.05	0.474275	72.05	0.483116	72.05	0.495942		72.05	0.302246	72.05	0.302793	72.05	0.306314		72.05	0.561656	72.05	0.577555	72.05	0.599761		72.05	0.724265	72.05	0.719227	72.05	0.711408
72.15	0.497178	72.15	0.528353	72.15	0.562215		72.15	0.474384	72.15	0.482889	72.15	0.496453		72.15	0.30201	72.15	0.303255	72.15	0.30622		72.15	0.561947	72.15	0.57847	72.15	0.60019		72.15	0.72442	72.15	0.7195	72.15	0.712146
72.25	0.497322	72.25	0.52846	72.25	0.562264		72.25	0.474992	72.25	0.48305	72.25	0.496556		72.25	0.302687	72.25	0.303526	72.25	0.306609		72.25	0.562765	72.25	0.578463	72.25	0.60037		72.25	0.724612	72.25	0.719848	72.25	0.711749
72.35	0.497188	72.35	0.528372	72.35	0.562391		72.35	0.475102	72.35	0.483027	72.35	0.49636		72.35	0.302987	72.35	0.303088	72.35	0.306143		72.35	0.563315	72.35	0.579251	72.35	0.601408		72.35	0.72492	72.35	0.719808	72.35	0.712178
72.45	0.497247	72.45	0.528593	72.45	0.562446		72.45	0.475469	72.45	0.483587	72.45	0.49685		72.45	0.302282	72.45	0.303705	72.45	0.306411		72.45	0.564039	72.45	0.579548	72.45	0.601818		72.45	0.724828	72.45	0.719648	72.45	0.712082
72.55	0.49737	72.55	0.528515	72.55	0.562536		72.55	0.475512	72.55	0.483748	72.55	0.497332		72.55	0.302966	72.55	0.303591	72.55	0.307176		72.55	0.564196	72.55	0.579799	72.55	0.602455		72.55	0.724633	72.55	0.719602	72.55	0.712622
72.65	0.497507	72.65	0.528364	72.65	0.562477		72.65	0.475662	72.65	0.483717	72.65	0.497582		72.65	0.302634	72.65	0.303921	72.65	0.307195		72.65	0.564632	72.65	0.580447	72.65	0.602979		72.65	0.72529	72.65	0.719493	72.65	0.712174
72.75	0.497186	72.75	0.528875	72.75	0.56261		72.75	0.475936	72.75	0.484009	72.75	0.497693		72.75	0.30241	72.75	0.303817	72.75	0.30729		72.75	0.565242	72.75	0.580451	72.75	0.603167		72.75	0.725056	72.75	0.719365	72.75	0.712304
72.85	0.49742	72.85	0.528491	72.85	0.562276		72.85	0.476213	72.85	0.484527	72.85	0.497981		72.85	0.302983	72.85	0.304167	72.85	0.30747		72.85	0.565501	72.85	0.581378	72.85	0.604046		72.85	0.725569	72.85	0.719607	72.85	0.712788
72.95	0.497766	72.95	0.528554	72.95	0.562676		72.95	0.476599	72.95	0.484612	72.95	0.497964		72.95	0.30296	72.95	0.303827	72.95	0.30737		72.95	0.565923	72.95	0.582	72.95	0.604113		72.95	0.725608	72.95	0.719514	72.95	0.713157
73.05	0.49793	73.05	0.529027	73.05	0.562665		73.05	0.476955	73.05	0.484629	73.05	0.498434		73.05	0.303443	73.05	0.304617	73.05	0.307541		73.05	0.566405	73.05	0.582281	73.05	0.604612		73.05	0.725936	73.05	0.719277	73.05	0.713012
73.15	0.497695	73.15	0.528872	73.15	0.562494		73.15	0.477066	73.15	0.485342	73.15	0.49843		73.15	0.302957	73.15	0.304447	73.15	0.307506		73.15	0.567136	73.15	0.583019	73.15	0.605523		73.15	0.726214	73.15	0.719281	73.15	0.713104
73.25	0.497866	73.25	0.528925	73.25	0.562937		73.25	0.477063	73.25	0.485377	73.25	0.498895		73.25	0.303377	73.25	0.304444	73.25	0.307502		73.25	0.567274	73.25	0.583852	73.25	0.605599		73.25	0.726131	73.25	0.719237	73.25	0.713269
73.35	0.497805	73.35	0.528915	73.35	0.562913		73.35	0.477699	73.35	0.485731	73.35	0.499047		73.35	0.303561	73.35	0.304828	73.35	0.307153		73.35	0.567878	73.35	0.583906	73.35	0.606315		73.35	0.726328	73.35	0.719395	73.35	0.713572
73.45	0.497535	73.45	0.528845	73.45	0.562816		73.45	0.477748	73.45	0.485935	73.45	0.499479		73.45	0.303878	73.45	0.304777	73.45	0.30773		73.45	0.567951	73.45	0.584599	73.45	0.60628		73.45	0.727024	73.45	0.719604	73.45	0.71363
73.55	0.497984	73.55	0.529248	73.55	0.562999		73.55	0.477423	73.55	0.485936	73.55	0.49903		73.55	0.303183	73.55	0.305214	73.55	0.307942		73.55	0.56875	73.55	0.585368	73.55	0.606925		73.55	0.726669	73.55	0.719775	73.55	0.713849
73.65	0.497867	73.65	0.528841	73.65	0.563169		73.65	0.478034	73.65	0.486408	73.65	0.499635		73.65	0.303879	73.65	0.305494	73.65	0.308035		73.65	0.568873	73.65	0.585994	73.65	0.60689		73.65	0.726702	73.65	0.71963	73.65	0.713601
73.75	0.497927	73.75	0.52898	73.75	0.562677		73.75	0.478553	73.75	0.486677	73.75	0.499679		73.75	0.304513	73.75	0.305212	73.75	0.308092		73.75	0.569579	73.75	0.586589	73.75	0.607601		73.75	0.72706	73.75	0.719715	73.75	0.713383
73.85	0.497862	73.85	0.529129	73.85	0.563222		73.85	0.47871	73.85	0.487097	73.85	0.500377		73.85	0.30397	73.85	0.305743	73.85	0.308272		73.85	0.569641	73.85	0.587091	73.85	0.60829		73.85	0.72741	73.85	0.720216	73.85	0.713616
73.95	0.497566	73.95	0.528872	73.95	0.563168		73.95	0.47917	73.95	0.487158	73.95	0.500172		73.95	0.304182	73.95	0.305904	73.95	0.308708		73.95	0.57037	73.95	0.587507	73.95	0.608544		73.95	0.72706	73.95	0.720329	73.95	0.713581
74.05	0.498257	74.05	0.529225	74.05	0.563021		74.05	0.479207	74.05	0.487107	74.05	0.500444		74.05	0.304604	74.05	0.306069	74.05	0.30802		74.05	0.570722	74.05	0.588539	74.05	0.609038		74.05	0.727148	74.05	0.720284	74.05	0.713934
74.15	0.498051	74.15	0.529597	74.15	0.562694		74.15	0.479694	74.15	0.487318	74.15	0.500508		74.15	0.304379	74.15	0.30588	74.15	0.307963		74.15	0.571279	74.15	0.588638	74.15	0.609936		74.15	0.727789	74.15	0.720855	74.15	0.714305
74.25	0.497854	74.25	0.529173	74.25	0.563422		74.25	0.479907	74.25	0.487894	74.25	0.500932		74.25	0.304443	74.25	0.306173	74.25	0.308914		74.25	0.57179	74.25	0.589476	74.25	0.610506		74.25	0.727681	74.25	0.720411	74.25	0.713989
74.35	0.498087	74.35	0.529685	74.35	0.563395		74.35	0.479915	74.35	0.488242	74.35	0.500589		74.35	0.305083	74.35	0.306029	74.35	0.308918		74.35	0.571757	74.35	0.59048	74.35	0.610595		74.35	0.728006	74.35	0.720661	74.35	0.714203
74.45	0.498117	74.45	0.529985	74.45	0.563071		74.45	0.480239	74.45	0.488002	74.45	0.501526		74.45	0.304788	74.45	0.305969	74.45	0.308872		74.45	0.572377	74.45	0.5907	74.45	0.611003		74.45	0.727925	74.45	0.721195	74.45	0.714584
74.55	0.49829	74.55	0.529933	74.55	0.562948		74.55	0.480531	74.55	0.488452	74.55	0.501595		74.55	0.304951	74.55	0.306172	74.55	0.308922		74.55	0.573023	74.55	0.591497	74.55	0.611377		74.55	0.728278	74.55	0.721143	74.55	0.714651
74.65	0.498259	74.65	0.529314	74.65	0.563127		74.65	0.480542	74.65	0.489	74.65	0.501694		74.65	0.305669	74.65	0.306068	74.65	0.308935		74.65	0.573614	74.65	0.592537	74.65	0.611918		74.65	0.728037	74.65	0.72148	74.65	0.714664
74.75	0.49855	74.75	0.529873	74.75	0.563597		74.75	0.480556	74.75	0.489102	74.75	0.501633		74.75	0.305188	74.75	0.306879	74.75	0.308879		74.75	0.573685	74.75	0.592907	74.75	0.61271		74.75	0.728424	74.75	0.721259	74.75	0.71487
74.85	0.498383	74.85	0.529379	74.85	0.563505		74.85	0.481112	74.85	0.489512	74.85	0.502171		74.85	0.306112	74.85	0.307102	74.85	0.309204		74.85	0.574172	74.85	0.593458	74.85	0.613167		74.85	0.728679	74.85	0.721289	74.85	0.714809
74.95	0.498332	74.95	0.529826	74.95	0.563431		74.95	0.481351	74.95	0.489757	74.95	0.502787		74.95	0.305269	74.95	0.306523	74.95	0.309626		74.95	0.574702	74.95	0.593596	74.95	0.613463		74.95	0.729003	74.95	0.721267	74.95	0.715612
75.05	0.49849	75.05	0.529948	75.05	0.56354		75.05	0.481715	75.05	0.489498	75.05	0.50288		75.05	0.305251	75.05	0.306834	75.05	0.309941		75.05	0.575172	75.05	0.594011	75.05	0.614104		75.05	0.729019	75.05	0.721855	75.05	0.7153
75.15	0.49852	75.15	0.530136	75.15	0.563861		75.15	0.48221	75.15	0.489642	75.15	0.502805		75.15	0.305887	75.15	0.307414	75.15	0.309661		75.15	0.575355	75.15	0.594893	75.15	0.614188		75.15	0.729095	75.15	0.721546	75.15	0.715601
75.25	0.498682	75.25	0.529802	75.25	0.563821		75.25	0.481961	75.25	0.490019	75.25	0.503504		75.25	0.305804	75.25	0.307205	75.25	0.309568		75.25	0.575612	75.25	0.595045	75.25	0.61512		75.25	0.72892	75.25	0.722079	75.25	0.715609
75.35	0.498318	75.35	0.530159	75.35	0.563631		75.35	0.482758	75.35	0.49075	75.35	0.503442		75.35	0.306326	75.35	0.307492	75.35	0.310195		75.35	0.576551	75.35	0.595574	75.35	0.615416		75.35	0.729226	75.35	0.721973	75.35	0.715557
75.45	0.498461	75.45	0.530038	75.45	0.56387		75.45	0.482799	75.45	0.49077	75.45	0.503918		75.45	0.306501	75.45	0.30735	75.45	0.31005		75.45	0.576778	75.45	0.596188	75.45	0.616478		75.45	0.729985	75.45	0.721805	75.45	0.71588
75.55	0.498955	75.55	0.529992	75.55	0.563732		75.55	0.482814	75.55	0.490785	75.55	0.503875		75.55	0.30569	75.55	0.307652	75.55	0.310306		75.55	0.57738	75.55	0.596941	75.55	0.616856		75.55	0.730098	75.55	0.722141	75.55	0.716088
75.65	0.498666	75.65	0.529844	75.65	0.563632		75.65	0.483023	75.65	0.490904	75.65	0.503852		75.65	0.306286	75.65	0.307299	75.65	0.310349		75.65	0.577475	75.65	0.597599	75.65	0.617333		75.65	0.730155	75.65	0.722344	75.65	0.716157
75.75	0.498891	75.75	0.53012	75.75	0.563855		75.75	0.482815	75.75	0.491523	75.75	0.504454		75.75	0.306561	75.75	0.307956	75.75	0.310588		75.75	0.577902	75.75	0.59765	75.75	0.617565		75.75	0.729871	75.75	0.722636	75.75	0.71628
75.85	0.498811	75.85	0.530204	75.85	0.56362		75.85	0.483408	75.85	0.491991	75.85	0.504329		75.85	0.306623	75.85	0.308111	75.85	0.310234		75.85	0.578294	75.85	0.598068	75.85	0.617828		75.85	0.730416	75.85	0.722688	75.85	0.716759
75.95	0.498929	75.95	0.53	75.95	0.563927		75.95	0.483879	75.95	0.491535	75.95	0.504575		75.95	0.30681	75.95	0.308378	75.95	0.310809		75.95	0.578905	75.95	0.598406	75.95	0.618453		75.95	0.730337	75.95	0.722776	75.95	0.716464
76.05	0.498807	76.05	0.530451	76.05	0.563613		76.05	0.484002	76.05	0.49165	76.05	0.505056		76.05	0.307033	76.05	0.30812	76.05	0.311005		76.05	0.579468	76.05	0.598807	76.05	0.619225		76.05	0.730156	76.05	0.72307	76.05	0.716869
76.15	0.498845	76.15	0.52997	76.15	0.563982		76.15	0.484204	76.15	0.492257	76.15	0.505018		76.15	0.306354	76.15	0.308638	76.15	0.311185		76.15	0.579284	76.15	0.599413	76.15	0.619034		76.15	0.731026	76.15	0.722576	76.15	0.716812
76.25	0.498814	76.25	0.530158	76.25	0.564318		76.25	0.484458	76.25	0.492007	76.25	0.50538		76.25	0.307053	76.25	0.308935	76.25	0.311115		76.25	0.580452	76.25	0.600172	76.25	0.620112		76.25	0.730606	76.25	0.72331	76.25	0.71734
76.35	0.499236	76.35	0.53057	76.35	0.564008		76.35	0.484809	76.35	0.492513	76.35	0.505666		76.35	0.307162	76.35	0.308658	76.35	0.310766		76.35	0.580881	76.35	0.600644	76.35	0.62081		76.35	0.730676	76.35	0.723316	76.35	0.71684
76.45	0.498961	76.45	0.530787	76.45	0.564274		76.45	0.485101	76.45	0.493133	76.45	0.506018		76.45	0.30753	76.45	0.308071	76.45	0.31106		76.45	0.581012	76.45	0.60084	76.45	0.621241		76.45	0.73107	76.45	0.723404	76.45	0.717359
76.55	0.499151	76.55	0.530561	76.55	0.563993		76.55	0.484797	76.55	0.493432	76.55	0.506039		76.55	0.307277	76.55	0.308693	76.55	0.311402		76.55	0.581265	76.55	0.600757	76.55	0.621813		76.55	0.731012	76.55	0.723687	76.55	0.717655
76.65	0.499169	76.65	0.530349	76.65	0.564297		76.65	0.485604	76.65	0.493626	76.65	0.506393		76.65	0.307664	76.65	0.308595	76.65	0.311199		76.65	0.58147	76.65	0.601611	76.65	0.622529		76.65	0.731655	76.65	0.723363	76.65	0.717314
76.75	0.499565	76.75	0.531039	76.75	0.564441		76.75	0.485633	76.75	0.493838	76.75	0.50619		76.75	0.307472	76.75	0.308941	76.75	0.31148		76.75	0.581969	76.75	0.602474	76.75	0.623178		76.75	0.731794	76.75	0.723644	76.75	0.717938
76.85	0.499426	76.85	0.530625	76.85	0.564394		76.85	0.485743	76.85	0.493997	76.85	0.506315		76.85	0.307339	76.85	0.309352	76.85	0.311491		76.85	0.582765	76.85	0.602732	76.85	0.623334		76.85	0.731849	76.85	0.723348	76.85	0.717655
76.95	0.499702	76.95	0.53083	76.95	0.564093		76.95	0.486313	76.95	0.49406	76.95	0.507322		76.95	0.307507	76.95	0.309012	76.95	0.311982		76.95	0.58317	76.95	0.603221	76.95	0.623842		76.95	0.73168	76.95	0.723575	76.95	0.717753
77.05	0.499221	77.05	0.530364	77.05	0.564922		77.05	0.486186	77.05	0.494914	77.05	0.507365		77.05	0.308094	77.05	0.309374	77.05	0.312132		77.05	0.583591	77.05	0.603721	77.05	0.624441		77.05	0.732217	77.05	0.723836	77.05	0.71833
77.15	0.499394	77.15	0.53094	77.15	0.564357		77.15	0.486358	77.15	0.494885	77.15	0.507119		77.15	0.307803	77.15	0.308965	77.15	0.311938		77.15	0.583972	77.15	0.603739	77.15	0.624638		77.15	0.732237	77.15	0.72385	77.15	0.718518
77.25	0.499814	77.25	0.530807	77.25	0.564491		77.25	0.486794	77.25	0.494564	77.25	0.507448		77.25	0.308163	77.25	0.310106	77.25	0.312445		77.25	0.584013	77.25	0.604731	77.25	0.625517		77.25	0.731945	77.25	0.723904	77.25	0.718373
77.35	0.499518	77.35	0.531012	77.35	0.564695		77.35	0.486642	77.35	0.494964	77.35	0.507707		77.35	0.308555	77.35	0.309852	77.35	0.312027		77.35	0.584614	77.35	0.60443	77.35	0.62591		77.35	0.732706	77.35	0.724222	77.35	0.719118
77.45	0.499198	77.45	0.530726	77.45	0.564741		77.45	0.487143	77.45	0.495463	77.45	0.508286		77.45	0.308154	77.45	0.310016	77.45	0.312751		77.45	0.585385	77.45	0.605346	77.45	0.626373		77.45	0.732663	77.45	0.724113	77.45	0.718885
77.55	0.49947	77.55	0.531312	77.55	0.564309		77.55	0.487367	77.55	0.495515	77.55	0.508294		77.55	0.308342	77.55	0.310137	77.55	0.31213		77.55	0.585673	77.55	0.605813	77.55	0.626876		77.55	0.732805	77.55	0.724165	77.55	0.718887
77.65	0.4996	77.65	0.531192	77.65	0.564531		77.65	0.48757	77.65	0.496159	77.65	0.508047		77.65	0.307871	77.65	0.310234	77.65	0.31188		77.65	0.585726	77.65	0.60633	77.65	0.627175		77.65	0.732824	77.65	0.724454	77.65	0.719447
77.75	0.499511	77.75	0.531028	77.75	0.565393		77.75	0.487877	77.75	0.495919	77.75	0.508954		77.75	0.308653	77.75	0.310783	77.75	0.312299		77.75	0.586674	77.75	0.606871	77.75	0.627833		77.75	0.732426	77.75	0.724342	77.75	0.719558
77.85	0.499387	77.85	0.531043	77.85	0.564813		77.85	0.488206	77.85	0.496048	77.85	0.509368		77.85	0.308714	77.85	0.31065	77.85	0.313238		77.85	0.586606	77.85	0.6074	77.85	0.628192		77.85	0.733392	77.85	0.724811	77.85	0.71992
77.95	0.499688	77.95	0.53126	77.95	0.564552		77.95	0.488116	77.95	0.496661	77.95	0.50875		77.95	0.308748	77.95	0.310646	77.95	0.312688		77.95	0.586816	77.95	0.607849	77.95	0.628776		77.95	0.732632	77.95	0.724884	77.95	0.719929
78.05	0.499979	78.05	0.531405	78.05	0.564616		78.05	0.488762	78.05	0.497336	78.05	0.509457		78.05	0.309524	78.05	0.310938	78.05	0.31298		78.05	0.587756	78.05	0.607671	78.05	0.629371		78.05	0.733554	78.05	0.725174	78.05	0.719753
78.15	0.499273	78.15	0.531283	78.15	0.564898		78.15	0.48896	78.15	0.497673	78.15	0.50957		78.15	0.309543	78.15	0.310908	78.15	0.313187		78.15	0.588099	78.15	0.608447	78.15	0.629595		78.15	0.733827	78.15	0.725332	78.15	0.719544
78.25	0.499859	78.25	0.531146	78.25	0.565046		78.25	0.488951	78.25	0.497142	78.25	0.509817		78.25	0.309342	78.25	0.310711	78.25	0.313269		78.25	0.588294	78.25	0.608694	78.25	0.629774		78.25	0.733725	78.25	0.725522	78.25	0.720058
78.35	0.500147	78.35	0.531346	78.35	0.564907		78.35	0.489133	78.35	0.497343	78.35	0.510075		78.35	0.309567	78.35	0.311089	78.35	0.313779		78.35	0.588359	78.35	0.609279	78.35	0.630437		78.35	0.733579	78.35	0.72533	78.35	0.720498
78.45	0.499793	78.45	0.531497	78.45	0.565134		78.45	0.48942	78.45	0.497985	78.45	0.510455		78.45	0.309545	78.45	0.311276	78.45	0.313699		78.45	0.589351	78.45	0.609427	78.45	0.631165		78.45	0.733825	78.45	0.725605	78.45	0.720564
78.55	0.499919	78.55	0.531452	78.55	0.565321		78.55	0.490078	78.55	0.498051	78.55	0.510563		78.55	0.30951	78.55	0.31124	78.55	0.313599		78.55	0.589934	78.55	0.609856	78.55	0.631549		78.55	0.734163	78.55	0.72579	78.55	0.720705
78.65	0.499938	78.65	0.531603	78.65	0.565516		78.65	0.489951	78.65	0.498427	78.65	0.511029		78.65	0.310003	78.65	0.311568	78.65	0.313854		78.65	0.590002	78.65	0.610095	78.65	0.632209		78.65	0.734363	78.65	0.725511	78.65	0.720375
78.75	0.499863	78.75	0.531413	78.75	0.565546		78.75	0.490246	78.75	0.498473	78.75	0.511064		78.75	0.309888	78.75	0.311927	78.75	0.314013		78.75	0.590411	78.75	0.610318	78.75	0.632746		78.75	0.73412	78.75	0.725991	78.75	0.720594
78.85	0.500039	78.85	0.531607	78.85	0.565243		78.85	0.490169	78.85	0.498605	78.85	0.511108		78.85	0.309961	78.85	0.311287	78.85	0.314188		78.85	0.591199	78.85	0.6112	78.85	0.633431		78.85	0.734821	78.85	0.726203	78.85	0.720756
78.95	0.500058	78.95	0.53181	78.95	0.565545		78.95	0.490503	78.95	0.498805	78.95	0.511577		78.95	0.310298	78.95	0.31197	78.95	0.313741		78.95	0.591143	78.95	0.611288	78.95	0.633581		78.95	0.735074	78.95	0.726129	78.95	0.720725
79.05	0.500381	79.05	0.531721	79.05	0.565648		79.05	0.491104	79.05	0.499429	79.05	0.511677		79.05	0.310721	79.05	0.311956	79.05	0.314278		79.05	0.591668	79.05	0.611129	79.05	0.634252		79.05	0.73491	79.05	0.72572	79.05	0.72093
79.15	0.500128	79.15	0.531648	79.15	0.565553		79.15	0.491246	79.15	0.499289	79.15	0.512013		79.15	0.310212	79.15	0.312048	79.15	0.314273		79.15	0.591906	79.15	0.612323	79.15	0.634521		79.15	0.734939	79.15	0.726005	79.15	0.721175
79.25	0.50043	79.25	0.532161	79.25	0.56549		79.25	0.491453	79.25	0.499778	79.25	0.512185		79.25	0.310657	79.25	0.311989	79.25	0.314441		79.25	0.592599	79.25	0.612562	79.25	0.6351		79.25	0.734522	79.25	0.726236	79.25	0.721503
79.35	0.500415	79.35	0.531994	79.35	0.565413		79.35	0.491757	79.35	0.500068	79.35	0.512942		79.35	0.310999	79.35	0.311859	79.35	0.314768		79.35	0.59313	79.35	0.612549	79.35	0.635027		79.35	0.735395	79.35	0.72656	79.35	0.72112
79.45	0.500208	79.45	0.531459	79.45	0.565479		79.45	0.492035	79.45	0.499884	79.45	0.512602		79.45	0.311023	79.45	0.313043	79.45	0.314589		79.45	0.592962	79.45	0.612763	79.45	0.635593		79.45	0.73584	79.45	0.726683	79.45	0.721197
79.55	0.500445	79.55	0.532127	79.55	0.565649		79.55	0.492126	79.55	0.499976	79.55	0.512775		79.55	0.310982	79.55	0.312426	79.55	0.314924		79.55	0.593629	79.55	0.61344	79.55	0.636701		79.55	0.735368	79.55	0.726733	79.55	0.721387
79.65	0.500357	79.65	0.531751	79.65	0.565421		79.65	0.492438	79.65	0.500416	79.65	0.51332		79.65	0.311512	79.65	0.312636	79.65	0.314787		79.65	0.594189	79.65	0.614012	79.65	0.636641		79.65	0.735492	79.65	0.726695	79.65	0.721668
79.75	0.500568	79.75	0.532089	79.75	0.565877		79.75	0.492696	79.75	0.500746	79.75	0.513633		79.75	0.311241	79.75	0.312693	79.75	0.314435		79.75	0.594571	79.75	0.613656	79.75	0.636904		79.75	0.735946	79.75	0.727349	79.75	0.72181
79.85	0.500362	79.85	0.531936	79.85	0.566037		79.85	0.492861	79.85	0.501047	79.85	0.513738		79.85	0.311263	79.85	0.312793	79.85	0.314398		79.85	0.594954	79.85	0.614359	79.85	0.637367		79.85	0.736072	79.85	0.727184	79.85	0.721464
79.95	0.501012	79.95	0.53237	79.95	0.565741		79.95	0.492888	79.95	0.501217	79.95	0.513842		79.95	0.311453	79.95	0.312824	79.95	0.314873		79.95	0.595106	79.95	0.615335	79.95	0.638041		79.95	0.73616	79.95	0.727423	79.95	0.721937
80.05	0.500426	80.05	0.532009	80.05	0.565341		80.05	0.493079	80.05	0.501328	80.05	0.51396		80.05	0.311739	80.05	0.312884	80.05	0.315644		80.05	0.596098	80.05	0.61516	80.05	0.638372		80.05	0.735898	80.05	0.727305	80.05	0.72232
80.15	0.500593	80.15	0.532092	80.15	0.565666		80.15	0.493379	80.15	0.501463	80.15	0.514592		80.15	0.311873	80.15	0.3131	80.15	0.31549		80.15	0.596661	80.15	0.615416	80.15	0.638906		80.15	0.735818	80.15	0.727522	80.15	0.722019
80.25	0.500421	80.25	0.532567	80.25	0.566004		80.25	0.493637	80.25	0.501635	80.25	0.514719		80.25	0.311987	80.25	0.313165	80.25	0.315565		80.25	0.596885	80.25	0.616349	80.25	0.639515		80.25	0.736514	80.25	0.727666	80.25	0.721829
80.35	0.500837	80.35	0.532541	80.35	0.566172		80.35	0.494068	80.35	0.50219	80.35	0.514926		80.35	0.312282	80.35	0.3134	80.35	0.315789		80.35	0.597321	80.35	0.616916	80.35	0.640156		80.35	0.736504	80.35	0.728002	80.35	0.721963
80.45	0.500962	80.45	0.532442	80.45	0.566029		80.45	0.493923	80.45	0.502343	80.45	0.514598		80.45	0.31207	80.45	0.312881	80.45	0.314965		80.45	0.597502	80.45	0.617414	80.45	0.639919		80.45	0.736472	80.45	0.728189	80.45	0.722203
80.55	0.500876	80.55	0.532364	80.55	0.565983		80.55	0.494449	80.55	0.502699	80.55	0.515287		80.55	0.312329	80.55	0.314094	80.55	0.315711		80.55	0.598378	80.55	0.617454	80.55	0.640811		80.55	0.736991	80.55	0.728163	80.55	0.722284
80.65	0.500839	80.65	0.532223	80.65	0.56615		80.65	0.494347	80.65	0.502657	80.65	0.515524		80.65	0.31255	80.65	0.313712	80.65	0.315753		80.65	0.598842	80.65	0.618213	80.65	0.641182		80.65	0.737127	80.65	0.728827	80.65	0.722637
80.75	0.500747	80.75	0.532526	80.75	0.566485		80.75	0.494703	80.75	0.503304	80.75	0.515897		80.75	0.313331	80.75	0.314552	80.75	0.316017		80.75	0.599204	80.75	0.619098	80.75	0.641153		80.75	0.737309	80.75	0.728791	80.75	0.722467
80.85	0.501523	80.85	0.532283	80.85	0.56595		80.85	0.495325	80.85	0.503666	80.85	0.516055		80.85	0.312404	80.85	0.313894	80.85	0.315429		80.85	0.599136	80.85	0.618849	80.85	0.642295		80.85	0.737317	80.85	0.728878	80.85	0.722635
80.95	0.501081	80.95	0.53216	80.95	0.566862		80.95	0.495611	80.95	0.503418	80.95	0.515995		80.95	0.313312	80.95	0.314265	80.95	0.316167		80.95	0.600095	80.95	0.619211	80.95	0.642297		80.95	0.737779	80.95	0.729258	80.95	0.722557
81.05	0.500887	81.05	0.532577	81.05	0.56655		81.05	0.496144	81.05	0.50379	81.05	0.51643		81.05	0.313524	81.05	0.314582	81.05	0.316445		81.05	0.600433	81.05	0.619971	81.05	0.64278		81.05	0.737925	81.05	0.729088	81.05	0.722828
81.15	0.501594	81.15	0.533041	81.15	0.566363		81.15	0.496256	81.15	0.503887	81.15	0.516556		81.15	0.313307	81.15	0.314051	81.15	0.316382		81.15	0.600935	81.15	0.620597	81.15	0.643191		81.15	0.738059	81.15	0.729428	81.15	0.722938
81.25	0.501461	81.25	0.533086	81.25	0.566807		81.25	0.49635	81.25	0.504561	81.25	0.516973		81.25	0.313534	81.25	0.314417	81.25	0.317022		81.25	0.601043	81.25	0.620886	81.25	0.643848		81.25	0.737795	81.25	0.729577	81.25	0.722911
81.35	0.501219	81.35	0.53298	81.35	0.566335		81.35	0.496398	81.35	0.50424	81.35	0.517247		81.35	0.31385	81.35	0.314561	81.35	0.316683		81.35	0.601317	81.35	0.62159	81.35	0.644481		81.35	0.738566	81.35	0.729454	81.35	0.723105
81.45	0.50113	81.45	0.533105	81.45	0.566588		81.45	0.496844	81.45	0.504317	81.45	0.517557		81.45	0.313787	81.45	0.314938	81.45	0.316953		81.45	0.602197	81.45	0.621828	81.45	0.64455		81.45	0.739033	81.45	0.729507	81.45	0.7235
81.55	0.501351	81.55	0.533443	81.55	0.566584		81.55	0.497262	81.55	0.504986	81.55	0.517821		81.55	0.314003	81.55	0.315326	81.55	0.317025		81.55	0.602314	81.55	0.622468	81.55	0.645252		81.55	0.738637	81.55	0.72998	81.55	0.72366
81.65	0.501214	81.65	0.533158	81.65	0.566635		81.65	0.498015	81.65	0.505072	81.65	0.517339		81.65	0.314617	81.65	0.315206	81.65	0.316814		81.65	0.602587	81.65	0.622893	81.65	0.645729		81.65	0.738476	81.65	0.730239	81.65	0.723735
81.75	0.501461	81.75	0.533168	81.75	0.566885		81.75	0.497959	81.75	0.505329	81.75	0.518184		81.75	0.314433	81.75	0.315175	81.75	0.317461		81.75	0.603228	81.75	0.623148	81.75	0.646099		81.75	0.739064	81.75	0.730186	81.75	0.723624
81.85	0.501592	81.85	0.533261	81.85	0.566622		81.85	0.498813	81.85	0.505938	81.85	0.518425		81.85	0.314746	81.85	0.315367	81.85	0.317023		81.85	0.604004	81.85	0.623629	81.85	0.646787		81.85	0.739093	81.85	0.730205	81.85	0.723832
81.95	0.501658	81.95	0.533182	81.95	0.566741		81.95	0.499231	81.95	0.505714	81.95	0.517731		81.95	0.314565	81.95	0.315221	81.95	0.317802		81.95	0.60419	81.95	0.624412	81.95	0.646733		81.95	0.739301	81.95	0.730446	81.95	0.723781
82.05	0.501871	82.05	0.533176	82.05	0.566889		82.05	0.499584	82.05	0.506147	82.05	0.518493		82.05	0.314917	82.05	0.315663	82.05	0.317695		82.05	0.60441	82.05	0.624799	82.05	0.647793		82.05	0.739472	82.05	0.73076	82.05	0.724357
82.15	0.501253	82.15	0.533348	82.15	0.567092		82.15	0.500199	82.15	0.506681	82.15	0.519011		82.15	0.315138	82.15	0.315562	82.15	0.317506		82.15	0.605217	82.15	0.625227	82.15	0.648105		82.15	0.739462	82.15	0.730552	82.15	0.724058
82.25	0.501766	82.25	0.533375	82.25	0.567279		82.25	0.500555	82.25	0.506095	82.25	0.519011		82.25	0.314875	82.25	0.315808	82.25	0.317147		82.25	0.605422	82.25	0.62543	82.25	0.648159		82.25	0.739736	82.25	0.731204	82.25	0.724211
82.35	0.501729	82.35	0.533358	82.35	0.566964		82.35	0.500596	82.35	0.506641	82.35	0.519586		82.35	0.314774	82.35	0.31565	82.35	0.317575		82.35	0.6055	82.35	0.626093	82.35	0.64913		82.35	0.739239	82.35	0.731202	82.35	0.724301
82.45	0.50161	82.45	0.533301	82.45	0.567204		82.45	0.501008	82.45	0.506838	82.45	0.519953		82.45	0.315122	82.45	0.316293	82.45	0.318029		82.45	0.606465	82.45	0.626632	82.45	0.649345		82.45	0.740184	82.45	0.730822	82.45	0.724348
82.55	0.501754	82.55	0.533437	82.55	0.567011		82.55	0.501491	82.55	0.506752	82.55	0.519854		82.55	0.315656	82.55	0.3163	82.55	0.317881		82.55	0.606907	82.55	0.626782	82.55	0.649989		82.55	0.73977	82.55	0.731451	82.55	0.724874
82.65	0.50188	82.65	0.53307	82.65	0.567564		82.65	0.501885	82.65	0.507858	82.65	0.520293		82.65	0.315426	82.65	0.315787	82.65	0.317571		82.65	0.607446	82.65	0.627438	82.65	0.650424		82.65	0.740213	82.65	0.731762	82.65	0.724728
82.75	0.501863	82.75	0.533616	82.75	0.567332		82.75	0.501749	82.75	0.507511	82.75	0.520474		82.75	0.315724	82.75	0.315824	82.75	0.317747		82.75	0.607376	82.75	0.627957	82.75	0.651438		82.75	0.739998	82.75	0.731939	82.75	0.725046
82.85	0.501847	82.85	0.533809	82.85	0.567399		82.85	0.502002	82.85	0.50787	82.85	0.520671		82.85	0.315515	82.85	0.31615	82.85	0.317827		82.85	0.607878	82.85	0.628294	82.85	0.651425		82.85	0.739991	82.85	0.731894	82.85	0.724691
82.95	0.502036	82.95	0.533834	82.95	0.567201		82.95	0.502272	82.95	0.507967	82.95	0.520273		82.95	0.3158	82.95	0.316707	82.95	0.31804		82.95	0.608523	82.95	0.628768	82.95	0.651749		82.95	0.74029	82.95	0.732156	82.95	0.725053
83.05	0.501963	83.05	0.533725	83.05	0.567113		83.05	0.502706	83.05	0.508112	83.05	0.521341		83.05	0.316384	83.05	0.316582	83.05	0.318357		83.05	0.608754	83.05	0.628873	83.05	0.652524		83.05	0.740556	83.05	0.732313	83.05	0.725143
83.15	0.502091	83.15	0.533582	83.15	0.567456		83.15	0.502742	83.15	0.508093	83.15	0.521381		83.15	0.316571	83.15	0.316472	83.15	0.318042		83.15	0.609368	83.15	0.62996	83.15	0.653189		83.15	0.740679	83.15	0.732456	83.15	0.725463
83.25	0.50234	83.25	0.533582	83.25	0.567514		83.25	0.502909	83.25	0.50881	83.25	0.521317		83.25	0.316188	83.25	0.317089	83.25	0.318542		83.25	0.609748	83.25	0.63002	83.25	0.653675		83.25	0.740391	83.25	0.732968	83.25	0.725649
83.35	0.502416	83.35	0.5337	83.35	0.567594		83.35	0.503396	83.35	0.508947	83.35	0.521801		83.35	0.316093	83.35	0.316878	83.35	0.31845		83.35	0.609735	83.35	0.630263	83.35	0.653917		83.35	0.741052	83.35	0.732698	83.35	0.725925
83.45	0.502094	83.45	0.533802	83.45	0.567436		83.45	0.503478	83.45	0.508967	83.45	0.521673		83.45	0.316231	83.45	0.316982	83.45	0.318083		83.45	0.610457	83.45	0.630935	83.45	0.654781		83.45	0.741178	83.45	0.733311	83.45	0.726398
83.55	0.501743	83.55	0.534182	83.55	0.567563		83.55	0.503443	83.55	0.509359	83.55	0.522102		83.55	0.316161	83.55	0.317357	83.55	0.318704		83.55	0.610397	83.55	0.631379	83.55	0.655474		83.55	0.741385	83.55	0.733275	83.55	0.726208
83.65	0.502281	83.65	0.533954	83.65	0.567727		83.65	0.503896	83.65	0.509392	83.65	0.522334		83.65	0.3159	83.65	0.317257	83.65	0.318743		83.65	0.611345	83.65	0.632164	83.65	0.655374		83.65	0.74107	83.65	0.733576	83.65	0.726269
83.75	0.50256	83.75	0.533971	83.75	0.567649		83.75	0.504147	83.75	0.510776	83.75	0.522469		83.75	0.316511	83.75	0.317595	83.75	0.318838		83.75	0.611768	83.75	0.632171	83.75	0.655815		83.75	0.741682	83.75	0.733212	83.75	0.726659
83.85	0.502423	83.85	0.534567	83.85	0.567816		83.85	0.504501	83.85	0.510986	83.85	0.52303		83.85	0.317301	83.85	0.317837	83.85	0.319552		83.85	0.612525	83.85	0.632916	83.85	0.657082		83.85	0.741555	83.85	0.733558	83.85	0.726671
83.95	0.502511	83.95	0.53436	83.95	0.567849		83.95	0.504216	83.95	0.511148	83.95	0.523207		83.95	0.317234	83.95	0.317687	83.95	0.319122		83.95	0.612895	83.95	0.63301	83.95	0.65735		83.95	0.741685	83.95	0.733868	83.95	0.726516
84.05	0.502755	84.05	0.534355	84.05	0.56807		84.05	0.504785	84.05	0.511243	84.05	0.523316		84.05	0.317159	84.05	0.318184	84.05	0.319203		84.05	0.612934	84.05	0.633987	84.05	0.657689		84.05	0.741865	84.05	0.733712	84.05	0.72681
84.15	0.50249	84.15	0.534389	84.15	0.567739		84.15	0.504923	84.15	0.512076	84.15	0.52345		84.15	0.317161	84.15	0.318511	84.15	0.319023		84.15	0.613689	84.15	0.633611	84.15	0.658189		84.15	0.742152	84.15	0.734356	84.15	0.726569
84.25	0.502731	84.25	0.534237	84.25	0.567846		84.25	0.505843	84.25	0.511816	84.25	0.524066		84.25	0.317503	84.25	0.318316	84.25	0.31947		84.25	0.613676	84.25	0.634168	84.25	0.65864		84.25	0.742385	84.25	0.734519	84.25	0.726698
84.35	0.502821	84.35	0.534445	84.35	0.567568		84.35	0.50571	84.35	0.51243	84.35	0.524398		84.35	0.317831	84.35	0.318461	84.35	0.319422		84.35	0.614381	84.35	0.635431	84.35	0.659134		84.35	0.742467	84.35	0.734729	84.35	0.727198
84.45	0.502634	84.45	0.534605	84.45	0.567934		84.45	0.505501	84.45	0.512599	84.45	0.523744		84.45	0.317219	84.45	0.318372	84.45	0.319352		84.45	0.615154	84.45	0.635584	84.45	0.659934		84.45	0.742286	84.45	0.734848	84.45	0.727215
84.55	0.502682	84.55	0.534378	84.55	0.567828		84.55	0.506134	84.55	0.51266	84.55	0.524418		84.55	0.317946	84.55	0.318602	84.55	0.319415		84.55	0.615565	84.55	0.635876	84.55	0.659667		84.55	0.742491	84.55	0.734656	84.55	0.72741
84.65	0.502584	84.65	0.534842	84.65	0.568135		84.65	0.506031	84.65	0.512986	84.65	0.524894		84.65	0.31824	84.65	0.318258	84.65	0.319563		84.65	0.615446	84.65	0.63624	84.65	0.660511		84.65	0.743144	84.65	0.734708	84.65	0.727064
84.75	0.502916	84.75	0.534842	84.75	0.568237		84.75	0.506372	84.75	0.513174	84.75	0.525292		84.75	0.317774	84.75	0.318697	84.75	0.319675		84.75	0.616131	84.75	0.637002	84.75	0.661427		84.75	0.742719	84.75	0.735569	84.75	0.727487
84.85	0.502926	84.85	0.534358	84.85	0.568208		84.85	0.506639	84.85	0.513612	84.85	0.525219		84.85	0.317941	84.85	0.319221	84.85	0.319508		84.85	0.616377	84.85	0.637488	84.85	0.661784		84.85	0.742805	84.85	0.735149	84.85	0.727541
84.95	0.502817	84.95	0.534651	84.95	0.56835		84.95	0.507104	84.95	0.51332	84.95	0.525462		84.95	0.318067	84.95	0.319474	84.95	0.320098		84.95	0.617148	84.95	0.637736	84.95	0.661575		84.95	0.742703	84.95	0.735583	84.95	0.727765
85.05	0.503179	85.05	0.534709	85.05	0.568443		85.05	0.506924	85.05	0.513591	85.05	0.525747		85.05	0.318203	85.05	0.31922	85.05	0.319947		85.05	0.617333	85.05	0.638629	85.05	0.662172		85.05	0.743153	85.05	0.735968	85.05	0.728455
85.15	0.502696	85.15	0.534529	85.15	0.568418		85.15	0.507385	85.15	0.514163	85.15	0.525597		85.15	0.318337	85.15	0.318986	85.15	0.3208		85.15	0.617427	85.15	0.638785	85.15	0.663139		85.15	0.743108	85.15	0.736185	85.15	0.728339
85.25	0.503067	85.25	0.534312	85.25	0.568824		85.25	0.507794	85.25	0.514342	85.25	0.526331		85.25	0.31818	85.25	0.319323	85.25	0.32078		85.25	0.618174	85.25	0.639347	85.25	0.663521		85.25	0.743717	85.25	0.736231	85.25	0.728215
85.35	0.503006	85.35	0.535267	85.35	0.568889		85.35	0.507813	85.35	0.514266	85.35	0.526238		85.35	0.318437	85.35	0.319312	85.35	0.320662		85.35	0.618722	85.35	0.639945	85.35	0.664006		85.35	0.743865	85.35	0.736278	85.35	0.728202
85.45	0.503109	85.45	0.535272	85.45	0.568559		85.45	0.50772	85.45	0.514617	85.45	0.526446		85.45	0.318785	85.45	0.319552	85.45	0.321024		85.45	0.619031	85.45	0.64004	85.45	0.664323		85.45	0.74358	85.45	0.736565	85.45	0.728319
85.55	0.502919	85.55	0.534749	85.55	0.568338		85.55	0.50778	85.55	0.514668	85.55	0.527187		85.55	0.318899	85.55	0.319977	85.55	0.321389		85.55	0.619434	85.55	0.641068	85.55	0.664621		85.55	0.743804	85.55	0.736991	85.55	0.728817
85.65	0.503456	85.65	0.535053	85.65	0.568817		85.65	0.508095	85.65	0.515063	85.65	0.526924		85.65	0.31866	85.65	0.319579	85.65	0.321968		85.65	0.61968	85.65	0.641127	85.65	0.665646		85.65	0.743831	85.65	0.736804	85.65	0.729056
85.75	0.503504	85.75	0.535294	85.75	0.568939		85.75	0.50867	85.75	0.515332	85.75	0.527407		85.75	0.31912	85.75	0.31979	85.75	0.321679		85.75	0.620425	85.75	0.641906	85.75	0.665806		85.75	0.744613	85.75	0.736891	85.75	0.729084
85.85	0.503188	85.85	0.535121	85.85	0.568761		85.85	0.508586	85.85	0.515437	85.85	0.52751		85.85	0.319347	85.85	0.320411	85.85	0.32245		85.85	0.620706	85.85	0.641732	85.85	0.66622		85.85	0.744325	85.85	0.737021	85.85	0.728878
85.95	0.50348	85.95	0.535311	85.95	0.568786		85.95	0.508494	85.95	0.515684	85.95	0.528		85.95	0.319447	85.95	0.320069	85.95	0.322185		85.95	0.62129	85.95	0.642754	85.95	0.667082		85.95	0.744497	85.95	0.737447	85.95	0.729099
86.05	0.503765	86.05	0.535257	86.05	0.568559		86.05	0.508761	86.05	0.516184	86.05	0.527914		86.05	0.319382	86.05	0.319931	86.05	0.322348		86.05	0.621403	86.05	0.643124	86.05	0.666913		86.05	0.744743	86.05	0.737663	86.05	0.729537
86.15	0.503069	86.15	0.535419	86.15	0.568767		86.15	0.508788	86.15	0.516322	86.15	0.528271		86.15	0.319835	86.15	0.32048	86.15	0.322743		86.15	0.621598	86.15	0.643192	86.15	0.667861		86.15	0.744776	86.15	0.737689	86.15	0.729466
86.25	0.503082	86.25	0.535559	86.25	0.568783		86.25	0.508975	86.25	0.516615	86.25	0.528696		86.25	0.319298	86.25	0.32025	86.25	0.322853		86.25	0.622243	86.25	0.643808	86.25	0.668574		86.25	0.745421	86.25	0.737629	86.25	0.729798
86.35	0.503383	86.35	0.53548	86.35	0.568645		86.35	0.508613	86.35	0.516542	86.35	0.528435		86.35	0.31992	86.35	0.320252	86.35	0.323079		86.35	0.622703	86.35	0.644905	86.35	0.668956		86.35	0.74489	86.35	0.737732	86.35	0.729764
86.45	0.503847	86.45	0.535676	86.45	0.568913		86.45	0.508899	86.45	0.516746	86.45	0.528636		86.45	0.320044	86.45	0.320845	86.45	0.323333		86.45	0.623299	86.45	0.645047	86.45	0.669309		86.45	0.744884	86.45	0.738104	86.45	0.729858
86.55	0.503385	86.55	0.535667	86.55	0.568887		86.55	0.509326	86.55	0.516841	86.55	0.528992		86.55	0.31956	86.55	0.321116	86.55	0.32359		86.55	0.623451	86.55	0.645616	86.55	0.669809		86.55	0.745409	86.55	0.738339	86.55	0.729923
86.65	0.503678	86.65	0.535089	86.65	0.569062		86.65	0.509332	86.65	0.516965	86.65	0.529328		86.65	0.320396	86.65	0.320855	86.65	0.323669		86.65	0.624221	86.65	0.646202	86.65	0.669989		86.65	0.745749	86.65	0.738287	86.65	0.730308
86.75	0.503531	86.75	0.535485	86.75	0.569046		86.75	0.509358	86.75	0.517634	86.75	0.529348		86.75	0.32044	86.75	0.320864	86.75	0.324018		86.75	0.624367	86.75	0.646699	86.75	0.670996		86.75	0.745503	86.75	0.738364	86.75	0.730054
86.85	0.503714	86.85	0.535491	86.85	0.569155		86.85	0.509513	86.85	0.518146	86.85	0.529323		86.85	0.319837	86.85	0.321342	86.85	0.324055		86.85	0.625308	86.85	0.646726	86.85	0.671145		86.85	0.745685	86.85	0.738584	86.85	0.730291
86.95	0.503761	86.95	0.535651	86.95	0.569166		86.95	0.509458	86.95	0.518048	86.95	0.530174		86.95	0.319954	86.95	0.321803	86.95	0.32413		86.95	0.625308	86.95	0.647428	86.95	0.67142		86.95	0.745966	86.95	0.738794	86.95	0.730474
87.05	0.50354	87.05	0.53558	87.05	0.569065		87.05	0.510145	87.05	0.51837	87.05	0.530004		87.05	0.320091	87.05	0.321213	87.05	0.324566		87.05	0.625441	87.05	0.647734	87.05	0.672381		87.05	0.746185	87.05	0.739309	87.05	0.730819
87.15	0.504165	87.15	0.535693	87.15	0.569373		87.15	0.510152	87.15	0.518954	87.15	0.530595		87.15	0.320382	87.15	0.322014	87.15	0.324525		87.15	0.625868	87.15	0.64864	87.15	0.67309		87.15	0.746367	87.15	0.739385	87.15	0.731092
87.25	0.504131	87.25	0.535901	87.25	0.569322		87.25	0.510686	87.25	0.518777	87.25	0.530622		87.25	0.319995	87.25	0.321665	87.25	0.32451		87.25	0.626647	87.25	0.648601	87.25	0.67375		87.25	0.74609	87.25	0.73911	87.25	0.731098
87.35	0.504172	87.35	0.536185	87.35	0.569168		87.35	0.510853	87.35	0.519107	87.35	0.530884		87.35	0.320036	87.35	0.321864	87.35	0.324807		87.35	0.62728	87.35	0.648718	87.35	0.673742		87.35	0.746782	87.35	0.739376	87.35	0.731395
87.45	0.503864	87.45	0.535891	87.45	0.569415		87.45	0.511026	87.45	0.519207	87.45	0.531175		87.45	0.320375	87.45	0.321959	87.45	0.324352		87.45	0.62743	87.45	0.649849	87.45	0.674406		87.45	0.746631	87.45	0.739683	87.45	0.731358
87.55	0.504049	87.55	0.535851	87.55	0.569621		87.55	0.51118	87.55	0.51981	87.55	0.531177		87.55	0.320308	87.55	0.322231	87.55	0.324745		87.55	0.627716	87.55	0.650306	87.55	0.674825		87.55	0.747068	87.55	0.740022	87.55	0.731286
87.65	0.503869	87.65	0.536124	87.65	0.569577		87.65	0.512038	87.65	0.519324	87.65	0.531406		87.65	0.320859	87.65	0.321957	87.65	0.325176		87.65	0.627835	87.65	0.650427	87.65	0.675612		87.65	0.746405	87.65	0.739752	87.65	0.731187
87.75	0.504528	87.75	0.536592	87.75	0.569943		87.75	0.512461	87.75	0.519804	87.75	0.531694		87.75	0.320815	87.75	0.322001	87.75	0.324608		87.75	0.628269	87.75	0.651155	87.75	0.675949		87.75	0.747358	87.75	0.740202	87.75	0.731866
87.85	0.504007	87.85	0.536334	87.85	0.569567		87.85	0.512695	87.85	0.52024	87.85	0.532236		87.85	0.320948	87.85	0.32196	87.85	0.324766		87.85	0.628801	87.85	0.651192	87.85	0.676347		87.85	0.747624	87.85	0.740382	87.85	0.731615
87.95	0.50429	87.95	0.536227	87.95	0.56967		87.95	0.512946	87.95	0.520787	87.95	0.532117		87.95	0.320975	87.95	0.322335	87.95	0.325212		87.95	0.629404	87.95	0.651804	87.95	0.676371		87.95	0.747311	87.95	0.740663	87.95	0.73185
88.05	0.50455	88.05	0.53649	88.05	0.569557		88.05	0.513573	88.05	0.520485	88.05	0.532236		88.05	0.321122	88.05	0.322756	88.05	0.325278		88.05	0.629699	88.05	0.652488	88.05	0.677073		88.05	0.7476	88.05	0.740314	88.05	0.732373
88.15	0.504593	88.15	0.536472	88.15	0.569974		88.15	0.514051	88.15	0.520856	88.15	0.532671		88.15	0.320696	88.15	0.322828	88.15	0.325554		88.15	0.630206	88.15	0.652846	88.15	0.677835		88.15	0.747705	88.15	0.74078	88.15	0.73198
88.25	0.503996	88.25	0.536407	88.25	0.570157		88.25	0.514489	88.25	0.520672	88.25	0.532967		88.25	0.321514	88.25	0.323153	88.25	0.325511		88.25	0.63075	88.25	0.65341	88.25	0.677949		88.25	0.748177	88.25	0.740937	88.25	0.732437
88.35	0.50471	88.35	0.536464	88.35	0.569769		88.35	0.514676	88.35	0.521459	88.35	0.532884		88.35	0.321171	88.35	0.322947	88.35	0.325339		88.35	0.630842	88.35	0.653816	88.35	0.67894		88.35	0.747942	88.35	0.740875	88.35	0.732791
88.45	0.504776	88.45	0.536709	88.45	0.569965		88.45	0.515181	88.45	0.521773	88.45	0.533036		88.45	0.3218	88.45	0.323354	88.45	0.325423		88.45	0.631281	88.45	0.65422	88.45	0.679621		88.45	0.748037	88.45	0.740994	88.45	0.732993
88.55	0.504371	88.55	0.536219	88.55	0.570019		88.55	0.515849	88.55	0.521812	88.55	0.533481		88.55	0.321793	88.55	0.323145	88.55	0.326209		88.55	0.63167	88.55	0.654829	88.55	0.679539		88.55	0.748525	88.55	0.74122	88.55	0.733073
88.65	0.504369	88.65	0.536656	88.65	0.570327		88.65	0.515989	88.65	0.52202	88.65	0.53427		88.65	0.321518	88.65	0.323786	88.65	0.325976		88.65	0.632129	88.65	0.655175	88.65	0.680425		88.65	0.748137	88.65	0.741395	88.65	0.73326
88.75	0.504445	88.75	0.536876	88.75	0.57023		88.75	0.516618	88.75	0.522545	88.75	0.534149		88.75	0.322202	88.75	0.323311	88.75	0.326113		88.75	0.632805	88.75	0.65617	88.75	0.680622		88.75	0.748784	88.75	0.741523	88.75	0.733248
88.85	0.504989	88.85	0.536817	88.85	0.570014		88.85	0.516748	88.85	0.522686	88.85	0.534007		88.85	0.321998	88.85	0.323722	88.85	0.32627		88.85	0.632872	88.85	0.656007	88.85	0.681459		88.85	0.748554	88.85	0.741631	88.85	0.73347
88.95	0.504656	88.95	0.537323	88.95	0.570211		88.95	0.517431	88.95	0.522747	88.95	0.534294		88.95	0.322393	88.95	0.323548	88.95	0.32641		88.95	0.633453	88.95	0.656475	88.95	0.681876		88.95	0.748557	88.95	0.741895	88.95	0.733509
89.05	0.504811	89.05	0.537023	89.05	0.570352		89.05	0.517814	89.05	0.523166	89.05	0.534493		89.05	0.322188	89.05	0.323796	89.05	0.327087		89.05	0.634204	89.05	0.656931	89.05	0.681816		89.05	0.748811	89.05	0.741518	89.05	0.733385
89.15	0.504838	89.15	0.537449	89.15	0.570071		89.15	0.518143	89.15	0.523512	89.15	0.534686		89.15	0.322943	89.15	0.323529	89.15	0.326844		89.15	0.634299	89.15	0.657405	89.15	0.682834		89.15	0.748809	89.15	0.742242	89.15	0.73329
89.25	0.504961	89.25	0.536847	89.25	0.57016		89.25	0.518399	89.25	0.52378	89.25	0.534925		89.25	0.322832	89.25	0.324449	89.25	0.326932		89.25	0.634668	89.25	0.657857	89.25	0.683425		89.25	0.749022	89.25	0.742578	89.25	0.73405
89.35	0.504889	89.35	0.536923	89.35	0.570526		89.35	0.519101	89.35	0.523811	89.35	0.535638		89.35	0.323112	89.35	0.324063	89.35	0.326505		89.35	0.634935	89.35	0.658399	89.35	0.68354		89.35	0.749353	89.35	0.7426	89.35	0.733984
89.45	0.505057	89.45	0.536998	89.45	0.570184		89.45	0.519237	89.45	0.523782	89.45	0.536		89.45	0.322897	89.45	0.324294	89.45	0.32741		89.45	0.63561	89.45	0.658739	89.45	0.684229		89.45	0.749455	89.45	0.742265	89.45	0.734376
89.55	0.50511	89.55	0.537228	89.55	0.571099		89.55	0.519385	89.55	0.524392	89.55	0.535793		89.55	0.322729	89.55	0.324302	89.55	0.327603		89.55	0.635917	89.55	0.659413	89.55	0.684383		89.55	0.749461	89.55	0.743054	89.55	0.734469
89.65	0.504985	89.65	0.536883	89.65	0.570197		89.65	0.519796	89.65	0.524676	89.65	0.536075		89.65	0.323062	89.65	0.324538	89.65	0.328341		89.65	0.636125	89.65	0.659811	89.65	0.685258		89.65	0.749588	89.65	0.742872	89.65	0.734844
89.75	0.50508	89.75	0.537594	89.75	0.570629		89.75	0.520343	89.75	0.524664	89.75	0.536319		89.75	0.323304	89.75	0.324911	89.75	0.328329		89.75	0.636919	89.75	0.660339	89.75	0.685566		89.75	0.749722	89.75	0.742792	89.75	0.734683
89.85	0.505548	89.85	0.537511	89.85	0.57096		89.85	0.520718	89.85	0.524996	89.85	0.536285		89.85	0.323525	89.85	0.324929	89.85	0.328781		89.85	0.637373	89.85	0.660898	89.85	0.686364		89.85	0.749775	89.85	0.743148	89.85	0.734434
89.95	0.50506	89.95	0.53755	89.95	0.570712		89.95	0.520279	89.95	0.525598	89.95	0.536912		89.95	0.323068	89.95	0.324793	89.95	0.329118		89.95	0.637314	89.95	0.66103	89.95	0.686632		89.95	0.749976	89.95	0.743377	89.95	0.735451
90.05	0.505341	90.05	0.537303	90.05	0.570803		90.05	0.520928	90.05	0.525552	90.05	0.536768		90.05	0.323193	90.05	0.325263	90.05	0.329665		90.05	0.638139	90.05	0.661802	90.05	0.687369		90.05	0.750133	90.05	0.743111	90.05	0.735147
90.15	0.505428	90.15	0.537752	90.15	0.570809		90.15	0.521358	90.15	0.526195	90.15	0.537518		90.15	0.323974	90.15	0.32484	90.15	0.329912		90.15	0.638182	90.15	0.66182	90.15	0.687354		90.15	0.750795	90.15	0.743508	90.15	0.735281
90.25	0.505395	90.25	0.537234	90.25	0.570656		90.25	0.52162	90.25	0.525825	90.25	0.537612		90.25	0.323771	90.25	0.324661	90.25	0.330012		90.25	0.638818	90.25	0.662202	90.25	0.687981		90.25	0.750297	90.25	0.743687	90.25	0.735718
90.35	0.505594	90.35	0.53763	90.35	0.570772		90.35	0.522186	90.35	0.526049	90.35	0.537911		90.35	0.323913	90.35	0.32513	90.35	0.330578		90.35	0.639164	90.35	0.663533	90.35	0.689014		90.35	0.75039	90.35	0.743552	90.35	0.735818
90.45	0.505525	90.45	0.53723	90.45	0.570827		90.45	0.522177	90.45	0.526074	90.45	0.537856		90.45	0.323832	90.45	0.325368	90.45	0.331257		90.45	0.639525	90.45	0.663614	90.45	0.689107		90.45	0.75082	90.45	0.743931	90.45	0.735847
90.55	0.505625	90.55	0.537558	90.55	0.571013		90.55	0.522673	90.55	0.526812	90.55	0.537964		90.55	0.324049	90.55	0.325662	90.55	0.331399		90.55	0.64006	90.55	0.663923	90.55	0.6891		90.55	0.751295	90.55	0.743833	90.55	0.736028
90.65	0.505694	90.65	0.538025	90.65	0.571069		90.65	0.522914	90.65	0.52658	90.65	0.538551		90.65	0.324111	90.65	0.326056	90.65	0.331609		90.65	0.640598	90.65	0.664623	90.65	0.690327		90.65	0.751409	90.65	0.743733	90.65	0.736207
90.75	0.505865	90.75	0.538033	90.75	0.570623		90.75	0.523089	90.75	0.527067	90.75	0.53821		90.75	0.32411	90.75	0.326319	90.75	0.33221		90.75	0.641006	90.75	0.664928	90.75	0.69078		90.75	0.751581	90.75	0.743968	90.75	0.736276
90.85	0.505623	90.85	0.538054	90.85	0.571001		90.85	0.522797	90.85	0.527352	90.85	0.538393		90.85	0.324545	90.85	0.325482	90.85	0.332316		90.85	0.641492	90.85	0.665532	90.85	0.690948		90.85	0.751203	90.85	0.744561	90.85	0.736598
90.95	0.505659	90.95	0.537691	90.95	0.571324		90.95	0.524044	90.95	0.527152	90.95	0.539077		90.95	0.325251	90.95	0.325662	90.95	0.332117		90.95	0.642035	90.95	0.665932	90.95	0.691012		90.95	0.751704	90.95	0.74449	90.95	0.736836
91.05	0.505539	91.05	0.537559	91.05	0.571028		91.05	0.52403	91.05	0.527971	91.05	0.539093		91.05	0.325136	91.05	0.326031	91.05	0.33293		91.05	0.641964	91.05	0.666296	91.05	0.691652		91.05	0.751967	91.05	0.74434	91.05	0.736746
91.15	0.506064	91.15	0.537863	91.15	0.570831		91.15	0.524118	91.15	0.528221	91.15	0.539289		91.15	0.324853	91.15	0.326411	91.15	0.333267		91.15	0.642675	91.15	0.6671	91.15	0.692595		91.15	0.75179	91.15	0.744639	91.15	0.737063
91.25	0.505781	91.25	0.537615	91.25	0.571209		91.25	0.524396	91.25	0.528321	91.25	0.539579		91.25	0.32464	91.25	0.326162	91.25	0.333273		91.25	0.642728	91.25	0.667358	91.25	0.692627		91.25	0.751647	91.25	0.744453	91.25	0.737612
91.35	0.506097	91.35	0.537893	91.35	0.57118		91.35	0.524323	91.35	0.529022	91.35	0.539598		91.35	0.325264	91.35	0.326577	91.35	0.333545		91.35	0.643415	91.35	0.667492	91.35	0.693026		91.35	0.751665	91.35	0.745227	91.35	0.737347
91.45	0.505774	91.45	0.538361	91.45	0.571409		91.45	0.52489	91.45	0.528958	91.45	0.539955		91.45	0.325267	91.45	0.326517	91.45	0.333599		91.45	0.643886	91.45	0.668219	91.45	0.693938		91.45	0.752584	91.45	0.74507	91.45	0.738285
91.55	0.506444	91.55	0.537921	91.55	0.571375		91.55	0.525223	91.55	0.528828	91.55	0.540132		91.55	0.325668	91.55	0.326344	91.55	0.333705		91.55	0.644329	91.55	0.668855	91.55	0.694426		91.55	0.752418	91.55	0.744919	91.55	0.738209
91.65	0.506182	91.65	0.537899	91.65	0.571594		91.65	0.525423	91.65	0.529483	91.65	0.540151		91.65	0.32541	91.65	0.32635	91.65	0.33404		91.65	0.644939	91.65	0.669424	91.65	0.694753		91.65	0.752098	91.65	0.745051	91.65	0.738633
91.75	0.506195	91.75	0.538199	91.75	0.57157		91.75	0.525377	91.75	0.529612	91.75	0.54058		91.75	0.326071	91.75	0.326562	91.75	0.334026		91.75	0.64533	91.75	0.669572	91.75	0.695184		91.75	0.752925	91.75	0.745415	91.75	0.73911
91.85	0.506417	91.85	0.538539	91.85	0.571669		91.85	0.525977	91.85	0.52972	91.85	0.540961		91.85	0.325396	91.85	0.327293	91.85	0.333948		91.85	0.645677	91.85	0.670053	91.85	0.695989		91.85	0.753509	91.85	0.745408	91.85	0.739549
91.95	0.506387	91.95	0.5383	91.95	0.571734		91.95	0.526156	91.95	0.52983	91.95	0.54101		91.95	0.325766	91.95	0.326894	91.95	0.334346		91.95	0.646048	91.95	0.670471	91.95	0.696252		91.95	0.752976	91.95	0.745623	91.95	0.739489
92.05	0.506712	92.05	0.538438	92.05	0.571511		92.05	0.526327	92.05	0.530392	92.05	0.541436		92.05	0.32585	92.05	0.32717	92.05	0.333641		92.05	0.646316	92.05	0.670824	92.05	0.69678		92.05	0.753074	92.05	0.745704	92.05	0.739634
92.15	0.506618	92.15	0.538433	92.15	0.572059		92.15	0.52661	92.15	0.530682	92.15	0.541244		92.15	0.325496	92.15	0.327399	92.15	0.334065		92.15	0.646901	92.15	0.671515	92.15	0.697296		92.15	0.753024	92.15	0.745666	92.15	0.74005
92.25	0.506771	92.25	0.538724	92.25	0.571597		92.25	0.526802	92.25	0.530389	92.25	0.541848		92.25	0.326699	92.25	0.327524	92.25	0.334049		92.25	0.647052	92.25	0.671618	92.25	0.69795		92.25	0.753347	92.25	0.745665	92.25	0.740239
92.35	0.506811	92.35	0.538475	92.35	0.571655		92.35	0.526763	92.35	0.531247	92.35	0.541872		92.35	0.32633	92.35	0.327581	92.35	0.33404		92.35	0.647429	92.35	0.672388	92.35	0.698399		92.35	0.753257	92.35	0.745997	92.35	0.740439
92.45	0.506954	92.45	0.538724	92.45	0.572234		92.45	0.527128	92.45	0.530644	92.45	0.542085		92.45	0.326599	92.45	0.327039	92.45	0.334447		92.45	0.647817	92.45	0.673072	92.45	0.698824		92.45	0.753567	92.45	0.746425	92.45	0.741119
92.55	0.507038	92.55	0.538978	92.55	0.571457		92.55	0.527661	92.55	0.531687	92.55	0.542622		92.55	0.326852	92.55	0.327976	92.55	0.333644		92.55	0.648161	92.55	0.673376	92.55	0.699396		92.55	0.75365	92.55	0.746199	92.55	0.741238
92.65	0.506777	92.65	0.538921	92.65	0.572136		92.65	0.52762	92.65	0.53154	92.65	0.542252		92.65	0.327105	92.65	0.327636	92.65	0.334087		92.65	0.648535	92.65	0.673735	92.65	0.699689		92.65	0.754177	92.65	0.746453	92.65	0.741357
92.75	0.507447	92.75	0.538538	92.75	0.571964		92.75	0.527999	92.75	0.531877	92.75	0.542866		92.75	0.32669	92.75	0.327798	92.75	0.334336		92.75	0.648862	92.75	0.674606	92.75	0.700104		92.75	0.754079	92.75	0.746457	92.75	0.741245
92.85	0.506974	92.85	0.539166	92.85	0.5723		92.85	0.527843	92.85	0.532305	92.85	0.54301		92.85	0.327196	92.85	0.328465	92.85	0.334487		92.85	0.649833	92.85	0.674967	92.85	0.700596		92.85	0.753886	92.85	0.747071	92.85	0.741682
92.95	0.507201	92.95	0.538913	92.95	0.572012		92.95	0.528234	92.95	0.532409	92.95	0.543109		92.95	0.326803	92.95	0.328735	92.95	0.334653		92.95	0.650589	92.95	0.674962	92.95	0.701169		92.95	0.754312	92.95	0.747032	92.95	0.741405
93.05	0.507316	93.05	0.538786	93.05	0.571826		93.05	0.529053	93.05	0.531884	93.05	0.543712		93.05	0.327342	93.05	0.327927	93.05	0.334298		93.05	0.650873	93.05	0.675459	93.05	0.701353		93.05	0.754457	93.05	0.747241	93.05	0.74182
93.15	0.506964	93.15	0.539199	93.15	0.572104		93.15	0.528389	93.15	0.532497	93.15	0.543898		93.15	0.327588	93.15	0.328713	93.15	0.334141		93.15	0.650903	93.15	0.676073	93.15	0.701932		93.15	0.754324	93.15	0.747093	93.15	0.741715
93.25	0.507225	93.25	0.538671	93.25	0.572195		93.25	0.528996	93.25	0.532891	93.25	0.543792		93.25	0.327454	93.25	0.328756	93.25	0.334336		93.25	0.651365	93.25	0.676761	93.25	0.702361		93.25	0.754772	93.25	0.74691	93.25	0.741946
93.35	0.507611	93.35	0.539309	93.35	0.572346		93.35	0.529145	93.35	0.53355	93.35	0.543954		93.35	0.327264	93.35	0.328468	93.35	0.334623		93.35	0.65168	93.35	0.677315	93.35	0.70272		93.35	0.754947	93.35	0.747445	93.35	0.742221
93.45	0.507592	93.45	0.539271	93.45	0.572281		93.45	0.529549	93.45	0.533529	93.45	0.544756		93.45	0.327068	93.45	0.328954	93.45	0.334404		93.45	0.652212	93.45	0.677565	93.45	0.702875		93.45	0.755249	93.45	0.747952	93.45	0.742105
93.55	0.507482	93.55	0.539157	93.55	0.572228		93.55	0.529629	93.55	0.533477	93.55	0.544052		93.55	0.327651	93.55	0.3287	93.55	0.334156		93.55	0.653041	93.55	0.678285	93.55	0.703971		93.55	0.754918	93.55	0.748031	93.55	0.742379
93.65	0.507854	93.65	0.539232	93.65	0.572304		93.65	0.529738	93.65	0.533997	93.65	0.544587		93.65	0.327956	93.65	0.328805	93.65	0.334012		93.65	0.653322	93.65	0.678606	93.65	0.70455		93.65	0.755387	93.65	0.74766	93.65	0.742849
93.75	0.507333	93.75	0.539406	93.75	0.572378		93.75	0.529992	93.75	0.534278	93.75	0.545204		93.75	0.328189	93.75	0.328573	93.75	0.334471		93.75	0.653547	93.75	0.678541	93.75	0.704842		93.75	0.755625	93.75	0.748082	93.75	0.742558
93.85	0.507374	93.85	0.538896	93.85	0.5725		93.85	0.53025	93.85	0.534507	93.85	0.545019		93.85	0.327808	93.85	0.329314	93.85	0.33437		93.85	0.65389	93.85	0.679002	93.85	0.705275		93.85	0.755337	93.85	0.74795	93.85	0.742516
93.95	0.508098	93.95	0.539346	93.95	0.572324		93.95	0.530393	93.95	0.534977	93.95	0.545219		93.95	0.327706	93.95	0.329552	93.95	0.333714		93.95	0.654252	93.95	0.679905	93.95	0.705683		93.95	0.755689	93.95	0.748226	93.95	0.742472
94.05	0.507976	94.05	0.539689	94.05	0.572215		94.05	0.530129	94.05	0.534883	94.05	0.545391		94.05	0.327817	94.05	0.32908	94.05	0.333776		94.05	0.654762	94.05	0.680072	94.05	0.705935		94.05	0.755673	94.05	0.74812	94.05	0.743088
94.15	0.507974	94.15	0.539653	94.15	0.572445		94.15	0.530786	94.15	0.534892	94.15	0.545797		94.15	0.327989	94.15	0.329454	94.15	0.333638		94.15	0.655262	94.15	0.680879	94.15	0.706931		94.15	0.756074	94.15	0.748531	94.15	0.742958
94.25	0.507758	94.25	0.539335	94.25	0.572757		94.25	0.530634	94.25	0.535381	94.25	0.546088		94.25	0.328327	94.25	0.329653	94.25	0.333486		94.25	0.655935	94.25	0.681131	94.25	0.706935		94.25	0.756285	94.25	0.748472	94.25	0.743016
94.35	0.50806	94.35	0.539691	94.35	0.572714		94.35	0.531261	94.35	0.535521	94.35	0.54597		94.35	0.328542	94.35	0.329655	94.35	0.333833		94.35	0.65635	94.35	0.681656	94.35	0.708059		94.35	0.755987	94.35	0.748582	94.35	0.743246
94.45	0.507601	94.45	0.539221	94.45	0.57277		94.45	0.531244	94.45	0.535764	94.45	0.546393		94.45	0.328489	94.45	0.330104	94.45	0.333997		94.45	0.656443	94.45	0.682124	94.45	0.707985		94.45	0.756375	94.45	0.748648	94.45	0.743021
94.55	0.507889	94.55	0.53937	94.55	0.572603		94.55	0.531249	94.55	0.536013	94.55	0.546564		94.55	0.329066	94.55	0.330138	94.55	0.333525		94.55	0.656952	94.55	0.68259	94.55	0.708438		94.55	0.756365	94.55	0.74878	94.55	0.743234
94.65	0.507992	94.65	0.539964	94.65	0.572573		94.65	0.531821	94.65	0.536145	94.65	0.547243		94.65	0.329193	94.65	0.330312	94.65	0.333813		94.65	0.657437	94.65	0.683512	94.65	0.708755		94.65	0.756893	94.65	0.749019	94.65	0.743224
94.75	0.508307	94.75	0.540005	94.75	0.573056		94.75	0.531169	94.75	0.535923	94.75	0.547281		94.75	0.329279	94.75	0.330167	94.75	0.334158		94.75	0.657795	94.75	0.683925	94.75	0.709468		94.75	0.757095	94.75	0.749315	94.75	0.743403
94.85	0.508231	94.85	0.539733	94.85	0.573092		94.85	0.531309	94.85	0.53658	94.85	0.54722		94.85	0.32912	94.85	0.330189	94.85	0.334102		94.85	0.658533	94.85	0.684093	94.85	0.709806		94.85	0.756919	94.85	0.749346	94.85	0.74381
94.95	0.508264	94.95	0.539959	94.95	0.573378		94.95	0.531592	94.95	0.536478	94.95	0.547664		94.95	0.329494	94.95	0.330466	94.95	0.33499		94.95	0.658909	94.95	0.684405	94.95	0.710356		94.95	0.757086	94.95	0.749449	94.95	0.743732
95.05	0.508592	95.05	0.539886	95.05	0.572956		95.05	0.531633	95.05	0.537363	95.05	0.547912		95.05	0.328987	95.05	0.330493	95.05	0.334787		95.05	0.659446	95.05	0.684896	95.05	0.710591		95.05	0.757906	95.05	0.749647	95.05	0.743372
95.15	0.508739	95.15	0.539712	95.15	0.572886		95.15	0.531664	95.15	0.537118	95.15	0.547631		95.15	0.329059	95.15	0.331203	95.15	0.334788		95.15	0.659429	95.15	0.685316	95.15	0.711213		95.15	0.757395	95.15	0.74982	95.15	0.743384
95.25	0.508245	95.25	0.539755	95.25	0.573134		95.25	0.532102	95.25	0.537443	95.25	0.54807		95.25	0.329444	95.25	0.330504	95.25	0.334565		95.25	0.660121	95.25	0.686071	95.25	0.711622		95.25	0.75752	95.25	0.749866	95.25	0.743506
95.35	0.508378	95.35	0.539598	95.35	0.572862		95.35	0.531602	95.35	0.537503	95.35	0.548512		95.35	0.329685	95.35	0.331039	95.35	0.334661		95.35	0.660447	95.35	0.686041	95.35	0.712117		95.35	0.757794	95.35	0.749529	95.35	0.74367
95.45	0.508204	95.45	0.540058	95.45	0.573011		95.45	0.532524	95.45	0.537994	95.45	0.548792		95.45	0.329871	95.45	0.331369	95.45	0.334828		95.45	0.66089	95.45	0.686977	95.45	0.712145		95.45	0.757915	95.45	0.750406	95.45	0.743916
95.55	0.508261	95.55	0.539917	95.55	0.573101		95.55	0.531374	95.55	0.537986	95.55	0.548951		95.55	0.329926	95.55	0.331211	95.55	0.334809		95.55	0.661489	95.55	0.687218	95.55	0.713093		95.55	0.757761	95.55	0.750384	95.55	0.743698
95.65	0.508401	95.65	0.540021	95.65	0.573148		95.65	0.531628	95.65	0.538276	95.65	0.549035		95.65	0.330424	95.65	0.331686	95.65	0.335381		95.65	0.661491	95.65	0.687983	95.65	0.71356		95.65	0.758402	95.65	0.7507	95.65	0.743933
95.75	0.508859	95.75	0.540368	95.75	0.573378		95.75	0.531451	95.75	0.538444	95.75	0.549394		95.75	0.33029	95.75	0.331356	95.75	0.335091		95.75	0.662078	95.75	0.68819	95.75	0.71368		95.75	0.75827	95.75	0.750686	95.75	0.743872
95.85	0.50868	95.85	0.540379	95.85	0.573174		95.85	0.531744	95.85	0.538825	95.85	0.54945		95.85	0.329657	95.85	0.331546	95.85	0.335972		95.85	0.662475	95.85	0.688619	95.85	0.714457		95.85	0.758518	95.85	0.750372	95.85	0.744304
95.95	0.508487	95.95	0.540179	95.95	0.573562		95.95	0.531529	95.95	0.53916	95.95	0.549652		95.95	0.330486	95.95	0.33116	95.95	0.335281		95.95	0.662746	95.95	0.689189	95.95	0.715055		95.95	0.758783	95.95	0.75083	95.95	0.74457
96.05	0.50883	96.05	0.540283	96.05	0.573449		96.05	0.531831	96.05	0.539233	96.05	0.54949		96.05	0.330622	96.05	0.332372	96.05	0.335536		96.05	0.663211	96.05	0.689429	96.05	0.715368		96.05	0.758921	96.05	0.750489	96.05	0.744684
96.15	0.508989	96.15	0.540255	96.15	0.573674		96.15	0.532035	96.15	0.539967	96.15	0.550318		96.15	0.331059	96.15	0.331914	96.15	0.335844		96.15	0.664198	96.15	0.689964	96.15	0.71551		96.15	0.758951	96.15	0.750853	96.15	0.744259
96.25	0.508609	96.25	0.540159	96.25	0.573678		96.25	0.532392	96.25	0.539824	96.25	0.550386		96.25	0.331066	96.25	0.332083	96.25	0.335639		96.25	0.664106	96.25	0.690338	96.25	0.716103		96.25	0.759371	96.25	0.751124	96.25	0.744855
96.35	0.508986	96.35	0.540271	96.35	0.573835		96.35	0.531563	96.35	0.540027	96.35	0.550567		96.35	0.331043	96.35	0.332247	96.35	0.33598		96.35	0.664618	96.35	0.691411	96.35	0.716799		96.35	0.759338	96.35	0.751	96.35	0.745118
96.45	0.50864	96.45	0.540633	96.45	0.573802		96.45	0.532606	96.45	0.540249	96.45	0.55115		96.45	0.331286	96.45	0.332512	96.45	0.335939		96.45	0.665006	96.45	0.691476	96.45	0.716827		96.45	0.759462	96.45	0.751338	96.45	0.745069
96.55	0.5092	96.55	0.540281	96.55	0.573947		96.55	0.53243	96.55	0.540849	96.55	0.551462		96.55	0.330925	96.55	0.333015	96.55	0.336555		96.55	0.665519	96.55	0.69188	96.55	0.71732		96.55	0.75957	96.55	0.751288	96.55	0.745287
96.65	0.50883	96.65	0.540879	96.65	0.573759		96.65	0.532562	96.65	0.540467	96.65	0.551684		96.65	0.331696	96.65	0.33258	96.65	0.336326		96.65	0.665725	96.65	0.692363	96.65	0.718119		96.65	0.76043	96.65	0.751686	96.65	0.745373
96.75	0.508998	96.75	0.540743	96.75	0.573832		96.75	0.532843	96.75	0.540612	96.75	0.551858		96.75	0.331745	96.75	0.332716	96.75	0.336511		96.75	0.666266	96.75	0.693219	96.75	0.718144		96.75	0.75993	96.75	0.752073	96.75	0.74571
96.85	0.50918	96.85	0.540682	96.85	0.573701		96.85	0.532618	96.85	0.54085	96.85	0.551702		96.85	0.332266	96.85	0.332684	96.85	0.337287		96.85	0.666555	96.85	0.693809	96.85	0.718824		96.85	0.760077	96.85	0.752115	96.85	0.745924
96.95	0.50912	96.95	0.541034	96.95	0.574138		96.95	0.532993	96.95	0.541142	96.95	0.552408		96.95	0.331886	96.95	0.332568	96.95	0.3368		96.95	0.66756	96.95	0.693719	96.95	0.71934		96.95	0.760364	96.95	0.752171	96.95	0.746084
97.05	0.509197	97.05	0.540771	97.05	0.573947		97.05	0.53336	97.05	0.541457	97.05	0.552255		97.05	0.332336	97.05	0.333158	97.05	0.337776		97.05	0.667625	97.05	0.694307	97.05	0.719991		97.05	0.760541	97.05	0.752215	97.05	0.746338
97.15	0.509132	97.15	0.540956	97.15	0.574053		97.15	0.533632	97.15	0.541596	97.15	0.552558		97.15	0.332422	97.15	0.333063	97.15	0.337311		97.15	0.667801	97.15	0.694688	97.15	0.720655		97.15	0.760777	97.15	0.752086	97.15	0.746437
97.25	0.509408	97.25	0.540991	97.25	0.574477		97.25	0.533684	97.25	0.542251	97.25	0.552961		97.25	0.331792	97.25	0.333275	97.25	0.33686		97.25	0.668054	97.25	0.695231	97.25	0.720889		97.25	0.760617	97.25	0.752632	97.25	0.746692
97.35	0.508823	97.35	0.540831	97.35	0.574		97.35	0.533835	97.35	0.541954	97.35	0.552674		97.35	0.33232	97.35	0.333716	97.35	0.337328		97.35	0.668958	97.35	0.695937	97.35	0.720947		97.35	0.761355	97.35	0.752337	97.35	0.746874
97.45	0.509353	97.45	0.541337	97.45	0.574448		97.45	0.533823	97.45	0.542517	97.45	0.55346		97.45	0.332262	97.45	0.333618	97.45	0.336709		97.45	0.669159	97.45	0.696272	97.45	0.721709		97.45	0.761445	97.45	0.753	97.45	0.746636
97.55	0.508924	97.55	0.541563	97.55	0.574331		97.55	0.53458	97.55	0.542829	97.55	0.553202		97.55	0.332746	97.55	0.333595	97.55	0.338026		97.55	0.66986	97.55	0.697181	97.55	0.722451		97.55	0.761089	97.55	0.753202	97.55	0.747068
97.65	0.50953	97.65	0.541417	97.65	0.573991		97.65	0.534432	97.65	0.542732	97.65	0.553773		97.65	0.332976	97.65	0.333287	97.65	0.337148		97.65	0.670093	97.65	0.697485	97.65	0.722794		97.65	0.761295	97.65	0.753033	97.65	0.747033
97.75	0.509526	97.75	0.541509	97.75	0.574335		97.75	0.53488	97.75	0.543015	97.75	0.55382		97.75	0.332629	97.75	0.334002	97.75	0.337446		97.75	0.670756	97.75	0.697558	97.75	0.723077		97.75	0.761953	97.75	0.753083	97.75	0.747428
97.85	0.509169	97.85	0.541306	97.85	0.57433		97.85	0.53519	97.85	0.543531	97.85	0.553756		97.85	0.333228	97.85	0.334012	97.85	0.337731		97.85	0.670767	97.85	0.697903	97.85	0.723325		97.85	0.762259	97.85	0.753208	97.85	0.7473
97.95	0.5096	97.95	0.541501	97.95	0.574346		97.95	0.535308	97.95	0.543732	97.95	0.554154		97.95	0.333162	97.95	0.334091	97.95	0.337521		97.95	0.671481	97.95	0.698908	97.95	0.723948		97.95	0.761756	97.95	0.753378	97.95	0.747776
98.05	0.509878	98.05	0.541441	98.05	0.573876		98.05	0.535169	98.05	0.544077	98.05	0.55456		98.05	0.33278	98.05	0.333741	98.05	0.337484		98.05	0.672025	98.05	0.699193	98.05	0.724209		98.05	0.762069	98.05	0.753658	98.05	0.747949
98.15	0.509406	98.15	0.541031	98.15	0.574667		98.15	0.535863	98.15	0.544218	98.15	0.554649		98.15	0.333145	98.15	0.334132	98.15	0.337275		98.15	0.672462	98.15	0.699467	98.15	0.724528		98.15	0.762315	98.15	0.753983	98.15	0.748255
98.25	0.509287	98.25	0.541232	98.25	0.574635		98.25	0.536192	98.25	0.544497	98.25	0.555207		98.25	0.333738	98.25	0.334522	98.25	0.338331		98.25	0.672435	98.25	0.70002	98.25	0.725214		98.25	0.762657	98.25	0.753881	98.25	0.748189
98.35	0.509534	98.35	0.541006	98.35	0.574713		98.35	0.536292	98.35	0.544201	98.35	0.55506		98.35	0.333253	98.35	0.334519	98.35	0.337448		98.35	0.673017	98.35	0.700637	98.35	0.725638		98.35	0.762687	98.35	0.754115	98.35	0.74835
98.45	0.510073	98.45	0.541585	98.45	0.574835		98.45	0.536769	98.45	0.544606	98.45	0.555213		98.45	0.333848	98.45	0.334788	98.45	0.337439		98.45	0.673571	98.45	0.700873	98.45	0.726466		98.45	0.762621	98.45	0.754492	98.45	0.748482
98.55	0.509596	98.55	0.541822	98.55	0.574667		98.55	0.536712	98.55	0.544819	98.55	0.555841		98.55	0.333536	98.55	0.335038	98.55	0.33787		98.55	0.67398	98.55	0.701118	98.55	0.727037		98.55	0.762677	98.55	0.754451	98.55	0.748626
98.65	0.509869	98.65	0.541603	98.65	0.574928		98.65	0.536835	98.65	0.544915	98.65	0.556061		98.65	0.333954	98.65	0.334435	98.65	0.338228		98.65	0.674609	98.65	0.70125	98.65	0.726899		98.65	0.763135	98.65	0.754132	98.65	0.748985
98.75	0.510194	98.75	0.541715	98.75	0.574689		98.75	0.53727	98.75	0.544949	98.75	0.555483		98.75	0.333706	98.75	0.335172	98.75	0.337531		98.75	0.674766	98.75	0.702414	98.75	0.727907		98.75	0.762943	98.75	0.754711	98.75	0.749143
98.85	0.510343	98.85	0.541886	98.85	0.575098		98.85	0.537305	98.85	0.545617	98.85	0.556411		98.85	0.334098	98.85	0.334652	98.85	0.338047		98.85	0.675039	98.85	0.703189	98.85	0.728496		98.85	0.763286	98.85	0.755218	98.85	0.749632
98.95	0.509753	98.95	0.541739	98.95	0.57515		98.95	0.537516	98.95	0.54596	98.95	0.556898		98.95	0.334534	98.95	0.335597	98.95	0.338053		98.95	0.675875	98.95	0.703051	98.95	0.728981		98.95	0.763472	98.95	0.754579	98.95	0.74977
99.05	0.510175	99.05	0.541975	99.05	0.574942		99.05	0.537627	99.05	0.546054	99.05	0.556987		99.05	0.334751	99.05	0.335427	99.05	0.33761		99.05	0.676084	99.05	0.703943	99.05	0.729087		99.05	0.763798	99.05	0.754629	99.05	0.74976
99.15	0.510015	99.15	0.54176	99.15	0.574856		99.15	0.538097	99.15	0.546365	99.15	0.55699		99.15	0.334327	99.15	0.335485	99.15	0.337664		99.15	0.676564	99.15	0.704326	99.15	0.729783		99.15	0.764055	99.15	0.755288	99.15	0.750019
99.25	0.510137	99.25	0.541956	99.25	0.574851		99.25	0.538357	99.25	0.546064	99.25	0.557212		99.25	0.333995	99.25	0.335691	99.25	0.337994		99.25	0.677125	99.25	0.704728	99.25	0.730342		99.25	0.764165	99.25	0.755028	99.25	0.749944
99.35	0.510155	99.35	0.54207	99.35	0.575148		99.35	0.538482	99.35	0.54688	99.35	0.557308		99.35	0.334908	99.35	0.335474	99.35	0.337561		99.35	0.677433	99.35	0.704985	99.35	0.730349		99.35	0.764299	99.35	0.755458	99.35	0.750473
99.45	0.5105	99.45	0.542132	99.45	0.57507		99.45	0.538568	99.45	0.546849	99.45	0.557662		99.45	0.334509	99.45	0.335496	99.45	0.337743		99.45	0.677917	99.45	0.705107	99.45	0.731178		99.45	0.764633	99.45	0.755352	99.45	0.750308
99.55	0.510315	99.55	0.54237	99.55	0.574522		99.55	0.53913	99.55	0.547029	99.55	0.557852		99.55	0.33516	99.55	0.336256	99.55	0.337797		99.55	0.678392	99.55	0.706386	99.55	0.731505		99.55	0.764498	99.55	0.755566	99.55	0.750666
99.65	0.510538	99.65	0.542498	99.65	0.57491		99.65	0.538775	99.65	0.547074	99.65	0.558018		99.65	0.335298	99.65	0.336163	99.65	0.338183		99.65	0.678786	99.65	0.70661	99.65	0.732093		99.65	0.764535	99.65	0.755732	99.65	0.75118
99.75	0.510206	99.75	0.542109	99.75	0.574892		99.75	0.539616	99.75	0.547632	99.75	0.558208		99.75	0.335292	99.75	0.336302	99.75	0.337873		99.75	0.679048	99.75	0.706877	99.75	0.732342		99.75	0.764792	99.75	0.756028	99.75	0.751374
99.85	0.51053	99.85	0.542128	99.85	0.575479		99.85	0.539724	99.85	0.547756	99.85	0.558847		99.85	0.335622	99.85	0.33613	99.85	0.337927		99.85	0.679638	99.85	0.707752	99.85	0.73289		99.85	0.76479	99.85	0.756086	99.85	0.751021
99.95	0.510304	99.95	0.542394	99.95	0.575179		99.95	0.539818	99.95	0.548388	99.95	0.558715		99.95	0.335885	99.95	0.336702	99.95	0.337942		99.95	0.67964	99.95	0.708125	99.95	0.733657		99.95	0.765179	99.95	0.756361	99.95	0.751486
100.05	0.510826	100.05	0.542533	100.05	0.575561		100.05	0.540024	100.05	0.548526	100.05	0.558436		100.05	0.335511	100.05	0.336857	100.05	0.338059		100.05	0.680296	100.05	0.708585	100.05	0.734316		100.05	0.765527	100.05	0.756621	100.05	0.75152
100.15	0.51071	100.15	0.5424	100.15	0.575442		100.15	0.540931	100.15	0.5488	100.15	0.559176		100.15	0.335923	100.15	0.336709	100.15	0.33807		100.15	0.681062	100.15	0.708672	100.15	0.73453		100.15	0.765541	100.15	0.756671	100.15	0.75172
100.25	0.510514	100.25	0.542798	100.25	0.575584		100.25	0.540783	100.25	0.548796	100.25	0.559364		100.25	0.335597	100.25	0.336123	100.25	0.338296		100.25	0.681333	100.25	0.709503	100.25	0.734653		100.25	0.766362	100.25	0.757014	100.25	0.751952
100.35	0.51094	100.35	0.542514	100.35	0.57509		100.35	0.54082	100.35	0.548896	100.35	0.559831		100.35	0.335862	100.35	0.336756	100.35	0.337611		100.35	0.681651	100.35	0.709945	100.35	0.735431		100.35	0.765947	100.35	0.756444	100.35	0.751966
100.45	0.510765	100.45	0.542792	100.45	0.575632		100.45	0.541107	100.45	0.549765	100.45	0.559843		100.45	0.335841	100.45	0.33717	100.45	0.337912		100.45	0.681871	100.45	0.7105	100.45	0.73612		100.45	0.765586	100.45	0.756987	100.45	0.752088
100.55	0.510756	100.55	0.542669	100.55	0.575742		100.55	0.541438	100.55	0.549427	100.55	0.560185		100.55	0.336014	100.55	0.336868	100.55	0.338518		100.55	0.682753	100.55	0.710662	100.55	0.736381		100.55	0.766247	100.55	0.757466	100.55	0.75225
100.65	0.510675	100.65	0.542796	100.65	0.575996		100.65	0.54174	100.65	0.549686	100.65	0.560232		100.65	0.335883	100.65	0.337153	100.65	0.337937		100.65	0.683146	100.65	0.711284	100.65	0.736989		100.65	0.766477	100.65	0.757625	100.65	0.75214
100.75	0.510553	100.75	0.543342	100.75	0.575379		100.75	0.541753	100.75	0.549559	100.75	0.560512		100.75	0.337036	100.75	0.337059	100.75	0.338489		100.75	0.683434	100.75	0.711728	100.75	0.737851		100.75	0.766547	100.75	0.757775	100.75	0.752709
100.85	0.511177	100.85	0.542802	100.85	0.575708		100.85	0.542152	100.85	0.55008	100.85	0.560355		100.85	0.336329	100.85	0.337474	100.85	0.337692		100.85	0.683971	100.85	0.712215	100.85	0.738176		100.85	0.766326	100.85	0.758076	100.85	0.752866
100.95	0.510872	100.95	0.543147	100.95	0.575546		100.95	0.542358	100.95	0.55049	100.95	0.561042		100.95	0.337024	100.95	0.338003	100.95	0.338535		100.95	0.684357	100.95	0.712718	100.95	0.738328		100.95	0.766616	100.95	0.757858	100.95	0.753059
101.05	0.510939	101.05	0.54319	101.05	0.575948		101.05	0.542634	101.05	0.550692	101.05	0.561426		101.05	0.336717	101.05	0.337323	101.05	0.338395		101.05	0.684365	101.05	0.713231	101.05	0.738488		101.05	0.766812	101.05	0.757623	101.05	0.753156
101.15	0.51064	101.15	0.542999	101.15	0.575654		101.15	0.542902	101.15	0.550698	101.15	0.561251		101.15	0.336551	101.15	0.337723	101.15	0.338813		101.15	0.684871	101.15	0.714164	101.15	0.739545		101.15	0.767043	101.15	0.757912	101.15	0.753052
101.25	0.511	101.25	0.542704	101.25	0.57566		101.25	0.542701	101.25	0.551523	101.25	0.561764		101.25	0.337007	101.25	0.338084	101.25	0.338928		101.25	0.685468	101.25	0.714214	101.25	0.740147		101.25	0.767233	101.25	0.757975	101.25	0.75327
101.35	0.511011	101.35	0.543081	101.35	0.57643		101.35	0.543179	101.35	0.551743	101.35	0.561767		101.35	0.336729	101.35	0.338583	101.35	0.338567		101.35	0.685997	101.35	0.714226	101.35	0.740697		101.35	0.767581	101.35	0.758302	101.35	0.753469
101.45	0.510672	101.45	0.543192	101.45	0.576372		101.45	0.543592	101.45	0.551577	101.45	0.562071		101.45	0.337197	101.45	0.338264	101.45	0.338562		101.45	0.686287	101.45	0.714842	101.45	0.740819		101.45	0.7674	101.45	0.758641	101.45	0.753692
101.55	0.511387	101.55	0.543117	101.55	0.575984		101.55	0.543678	101.55	0.551895	101.55	0.562615		101.55	0.33777	101.55	0.338758	101.55	0.338801		101.55	0.686638	101.55	0.715871	101.55	0.741092		101.55	0.767968	101.55	0.758391	101.55	0.75372
101.65	0.51094	101.65	0.543566	101.65	0.575946		101.65	0.544035	101.65	0.552113	101.65	0.562855		101.65	0.337699	101.65	0.337933	101.65	0.338884		101.65	0.687173	101.65	0.715841	101.65	0.742105		101.65	0.767904	101.65	0.758793	101.65	0.754027
101.75	0.511205	101.75	0.543616	101.75	0.576485		101.75	0.544097	101.75	0.552373	101.75	0.563006		101.75	0.337633	101.75	0.338523	101.75	0.339634		101.75	0.688145	101.75	0.716269	101.75	0.742489		101.75	0.76763	101.75	0.758537	101.75	0.754121
101.85	0.511049	101.85	0.543279	101.85	0.57646		101.85	0.544336	101.85	0.552656	101.85	0.563208		101.85	0.337377	101.85	0.338948	101.85	0.339118		101.85	0.688152	101.85	0.716783	101.85	0.742381		101.85	0.768271	101.85	0.75916	101.85	0.754184
101.95	0.51143	101.95	0.543645	101.95	0.576047		101.95	0.544603	101.95	0.552558	101.95	0.563322		101.95	0.337721	101.95	0.338902	101.95	0.339506		101.95	0.688182	101.95	0.717393	101.95	0.743614		101.95	0.768192	101.95	0.758897	101.95	0.754328
102.05	0.511123	102.05	0.543899	102.05	0.575934		102.05	0.544869	102.05	0.552886	102.05	0.563519		102.05	0.338167	102.05	0.338846	102.05	0.339036		102.05	0.688945	102.05	0.718355	102.05	0.743607		102.05	0.768404	102.05	0.759212	102.05	0.754562
102.15	0.51089	102.15	0.543401	102.15	0.5766		102.15	0.545283	102.15	0.553022	102.15	0.563928		102.15	0.3382	102.15	0.338952	102.15	0.339602		102.15	0.689394	102.15	0.718511	102.15	0.744012		102.15	0.768935	102.15	0.759249	102.15	0.754685
102.25	0.51135	102.25	0.543486	102.25	0.576732		102.25	0.545441	102.25	0.553175	102.25	0.564105		102.25	0.338279	102.25	0.339002	102.25	0.340612		102.25	0.689799	102.25	0.71882	102.25	0.744727		102.25	0.769041	102.25	0.759185	102.25	0.754816
102.35	0.510935	102.35	0.543751	102.35	0.576928		102.35	0.545379	102.35	0.553954	102.35	0.564389		102.35	0.338296	102.35	0.339101	102.35	0.339803		102.35	0.690307	102.35	0.719925	102.35	0.745775		102.35	0.768634	102.35	0.759514	102.35	0.754686
102.45	0.511319	102.45	0.543582	102.45	0.576885		102.45	0.545677	102.45	0.554121	102.45	0.564589		102.45	0.338766	102.45	0.338978	102.45	0.340201		102.45	0.690605	102.45	0.719958	102.45	0.746112		102.45	0.769083	102.45	0.759705	102.45	0.755012
102.55	0.511555	102.55	0.543903	102.55	0.576574		102.55	0.546072	102.55	0.554657	102.55	0.56449		102.55	0.339036	102.55	0.339676	102.55	0.3403		102.55	0.690923	102.55	0.720371	102.55	0.74625		102.55	0.769721	102.55	0.760107	102.55	0.755057
102.65	0.511196	102.65	0.543451	102.65	0.576656		102.65	0.546227	102.65	0.554539	102.65	0.564775		102.65	0.338368	102.65	0.339599	102.65	0.340406		102.65	0.691512	102.65	0.720949	102.65	0.74681		102.65	0.769541	102.65	0.760167	102.65	0.755497
102.75	0.510955	102.75	0.543517	102.75	0.576669		102.75	0.546575	102.75	0.554002	102.75	0.56516		102.75	0.339181	102.75	0.339537	102.75	0.339926		102.75	0.69171	102.75	0.721606	102.75	0.74767		102.75	0.7697	102.75	0.760492	102.75	0.755258
102.85	0.510967	102.85	0.544414	102.85	0.577097		102.85	0.546889	102.85	0.554628	102.85	0.565305		102.85	0.33883	102.85	0.340251	102.85	0.340132		102.85	0.692033	102.85	0.721804	102.85	0.747976		102.85	0.769264	102.85	0.760292	102.85	0.75533
102.95	0.511278	102.95	0.544193	102.95	0.57674		102.95	0.547145	102.95	0.554993	102.95	0.565858		102.95	0.338674	102.95	0.340211	102.95	0.340857		102.95	0.692624	102.95	0.721916	102.95	0.748536		102.95	0.770236	102.95	0.760401	102.95	0.755875
103.05	0.511252	103.05	0.544243	103.05	0.576792		103.05	0.547249	103.05	0.555497	103.05	0.566008		103.05	0.33929	103.05	0.339781	103.05	0.340071		103.05	0.693124	103.05	0.722869	103.05	0.748747		103.05	0.770227	103.05	0.760708	103.05	0.755834
103.15	0.511266	103.15	0.544102	103.15	0.577089		103.15	0.547599	103.15	0.555596	103.15	0.56578		103.15	0.33927	103.15	0.340342	103.15	0.340735		103.15	0.693505	103.15	0.723556	103.15	0.749668		103.15	0.770081	103.15	0.761123	103.15	0.755933
103.25	0.511128	103.25	0.544073	103.25	0.577044		103.25	0.54743	103.25	0.555828	103.25	0.566039		103.25	0.339243	103.25	0.339822	103.25	0.340917		103.25	0.69384	103.25	0.723822	103.25	0.749874		103.25	0.770225	103.25	0.761495	103.25	0.756563
103.35	0.511042	103.35	0.543669	103.35	0.577051		103.35	0.547838	103.35	0.556328	103.35	0.566597		103.35	0.33929	103.35	0.340019	103.35	0.341066		103.35	0.694687	103.35	0.724314	103.35	0.750429		103.35	0.770934	103.35	0.761006	103.35	0.756207
103.45	0.511019	103.45	0.544435	103.45	0.577208		103.45	0.548331	103.45	0.556161	103.45	0.567167		103.45	0.339654	103.45	0.339787	103.45	0.341139		103.45	0.694734	103.45	0.724616	103.45	0.750971		103.45	0.770888	103.45	0.761774	103.45	0.756016
103.55	0.511117	103.55	0.544554	103.55	0.577601		103.55	0.547933	103.55	0.556559	103.55	0.56663		103.55	0.340014	103.55	0.340076	103.55	0.341465		103.55	0.695229	103.55	0.725307	103.55	0.751247		103.55	0.7707	103.55	0.762124	103.55	0.756751
103.65	0.511028	103.65	0.544152	103.65	0.576813		103.65	0.548199	103.65	0.556325	103.65	0.567293		103.65	0.340396	103.65	0.34053	103.65	0.341616		103.65	0.695744	103.65	0.725621	103.65	0.751922		103.65	0.770922	103.65	0.76185	103.65	0.756963
103.75	0.510781	103.75	0.543786	103.75	0.577355		103.75	0.549216	103.75	0.557008	103.75	0.567464		103.75	0.340294	103.75	0.341089	103.75	0.341669		103.75	0.695941	103.75	0.725779	103.75	0.752403		103.75	0.771439	103.75	0.762147	103.75	0.757195
103.85	0.511357	103.85	0.54455	103.85	0.577504		103.85	0.549534	103.85	0.557025	103.85	0.567836		103.85	0.34014	103.85	0.340782	103.85	0.34185		103.85	0.696601	103.85	0.726463	103.85	0.752722		103.85	0.771309	103.85	0.761716	103.85	0.757186
103.95	0.510898	103.95	0.543925	103.95	0.577533		103.95	0.549256	103.95	0.557228	103.95	0.567739		103.95	0.340517	103.95	0.340969	103.95	0.341248		103.95	0.697256	103.95	0.726983	103.95	0.753179		103.95	0.77152	103.95	0.761829	103.95	0.757416
104.05	0.511557	104.05	0.544187	104.05	0.577445		104.05	0.549675	104.05	0.558117	104.05	0.568338		104.05	0.340144	104.05	0.341086	104.05	0.342125		104.05	0.697578	104.05	0.727313	104.05	0.753596		104.05	0.771681	104.05	0.762375	104.05	0.757376
104.15	0.511133	104.15	0.544611	104.15	0.577528		104.15	0.549718	104.15	0.558116	104.15	0.568546		104.15	0.33986	104.15	0.341142	104.15	0.341918		104.15	0.698036	104.15	0.727878	104.15	0.754429		104.15	0.77212	104.15	0.762619	104.15	0.757672
104.25	0.511185	104.25	0.544537	104.25	0.577511		104.25	0.550174	104.25	0.558425	104.25	0.568705		104.25	0.340269	104.25	0.341593	104.25	0.342249		104.25	0.698144	104.25	0.728223	104.25	0.75504		104.25	0.772001	104.25	0.762724	104.25	0.757821
104.35	0.511494	104.35	0.544531	104.35	0.577561		104.35	0.550425	104.35	0.55854	104.35	0.569069		104.35	0.34052	104.35	0.341621	104.35	0.341946		104.35	0.698967	104.35	0.72898	104.35	0.755631		104.35	0.772206	104.35	0.762878	104.35	0.758104
104.45	0.511245	104.45	0.544854	104.45	0.577852		104.45	0.550377	104.45	0.558874	104.45	0.56935		104.45	0.340831	104.45	0.341325	104.45	0.342889		104.45	0.699294	104.45	0.729299	104.45	0.756019		104.45	0.772248	104.45	0.76294	104.45	0.758012
104.55	0.511192	104.55	0.544253	104.55	0.577582		104.55	0.550581	104.55	0.558908	104.55	0.569345		104.55	0.340852	104.55	0.341268	104.55	0.342396		104.55	0.699774	104.55	0.729694	104.55	0.75627		104.55	0.772679	104.55	0.763127	104.55	0.758305
104.65	0.511957	104.65	0.544406	104.65	0.577957		104.65	0.551126	104.65	0.559153	104.65	0.569591		104.65	0.341372	104.65	0.342342	104.65	0.342497		104.65	0.699947	104.65	0.73057	104.65	0.756759		104.65	0.772696	104.65	0.763469	104.65	0.758283
104.75	0.511807	104.75	0.544607	104.75	0.577933		104.75	0.55105	104.75	0.559244	104.75	0.569655		104.75	0.34188	104.75	0.342059	104.75	0.341888		104.75	0.700326	104.75	0.730931	104.75	0.757648		104.75	0.772557	104.75	0.763185	104.75	0.758919
104.85	0.511624	104.85	0.54465	104.85	0.577927		104.85	0.551445	104.85	0.559937	104.85	0.569774		104.85	0.341584	104.85	0.342178	104.85	0.342596		104.85	0.701044	104.85	0.731384	104.85	0.758523		104.85	0.772846	104.85	0.763697	104.85	0.759047
104.95	0.511208	104.95	0.544959	104.95	0.577946		104.95	0.551666	104.95	0.559716	104.95	0.570211		104.95	0.341822	104.95	0.34237	104.95	0.34294		104.95	0.701413	104.95	0.731885	104.95	0.758478		104.95	0.772905	104.95	0.763592	104.95	0.758787
105.05	0.511506	105.05	0.545057	105.05	0.577962		105.05	0.551805	105.05	0.560156	105.05	0.570616		105.05	0.341657	105.05	0.342465	105.05	0.342997		105.05	0.701739	105.05	0.732081	105.05	0.758973		105.05	0.773487	105.05	0.763808	105.05	0.759299
105.15	0.51165	105.15	0.545083	105.15	0.57828		105.15	0.552229	105.15	0.55995	105.15	0.570339		105.15	0.342001	105.15	0.342312	105.15	0.342793		105.15	0.70204	105.15	0.732798	105.15	0.759913		105.15	0.772979	105.15	0.764168	105.15	0.759179
105.25	0.511923	105.25	0.545157	105.25	0.578254		105.25	0.552281	105.25	0.560669	105.25	0.570659		105.25	0.34223	105.25	0.342675	105.25	0.343238		105.25	0.703029	105.25	0.732879	105.25	0.760861		105.25	0.773405	105.25	0.764241	105.25	0.759796
105.35	0.511565	105.35	0.544913	105.35	0.577895		105.35	0.552782	105.35	0.560412	105.35	0.571335		105.35	0.342907	105.35	0.342598	105.35	0.343311		105.35	0.703189	105.35	0.733394	105.35	0.760971		105.35	0.773921	105.35	0.764481	105.35	0.759698
105.45	0.51195	105.45	0.544825	105.45	0.578365		105.45	0.55271	105.45	0.560336	105.45	0.571277		105.45	0.342281	105.45	0.342709	105.45	0.343441		105.45	0.703724	105.45	0.734024	105.45	0.761661		105.45	0.77388	105.45	0.764339	105.45	0.759333
105.55	0.511998	105.55	0.544826	105.55	0.578332		105.55	0.55285	105.55	0.560993	105.55	0.571827		105.55	0.342832	105.55	0.342791	105.55	0.343249		105.55	0.704268	105.55	0.734611	105.55	0.762489		105.55	0.774153	105.55	0.764312	105.55	0.759762
105.65	0.512237	105.65	0.545342	105.65	0.578044		105.65	0.553063	105.65	0.561532	105.65	0.571305		105.65	0.34307	105.65	0.343117	105.65	0.343764		105.65	0.704835	105.65	0.734869	105.65	0.763416		105.65	0.774143	105.65	0.764408	105.65	0.759877
105.75	0.511819	105.75	0.545241	105.75	0.578391		105.75	0.553599	105.75	0.561639	105.75	0.571991		105.75	0.342854	105.75	0.343027	105.75	0.343543		105.75	0.705351	105.75	0.735523	105.75	0.763626		105.75	0.774753	105.75	0.764771	105.75	0.760192
105.85	0.511763	105.85	0.545877	105.85	0.57838		105.85	0.553743	105.85	0.561662	105.85	0.572438		105.85	0.342778	105.85	0.343158	105.85	0.344152		105.85	0.705508	105.85	0.736133	105.85	0.763691		105.85	0.774785	105.85	0.764798	105.85	0.759917
105.95	0.512076	105.95	0.545746	105.95	0.578211		105.95	0.554222	105.95	0.562305	105.95	0.572503		105.95	0.34298	105.95	0.343124	105.95	0.344098		105.95	0.706133	105.95	0.7366	105.95	0.764852		105.95	0.774541	105.95	0.764799	105.95	0.760153
106.05	0.512052	106.05	0.5456	106.05	0.578131		106.05	0.554471	106.05	0.562314	106.05	0.572599		106.05	0.343154	106.05	0.343322	106.05	0.34438		106.05	0.70645	106.05	0.736881	106.05	0.76533		106.05	0.774769	106.05	0.765082	106.05	0.760476
106.15	0.512094	106.15	0.545797	106.15	0.578478		106.15	0.554716	106.15	0.562663	106.15	0.573493		106.15	0.343301	106.15	0.34322	106.15	0.3444		106.15	0.706886	106.15	0.737559	106.15	0.765983		106.15	0.774929	106.15	0.765048	106.15	0.760819
106.25	0.511987	106.25	0.545573	106.25	0.578758		106.25	0.554936	106.25	0.562599	106.25	0.573242		106.25	0.3435	106.25	0.343682	106.25	0.344245		106.25	0.707558	106.25	0.737806	106.25	0.766545		106.25	0.775291	106.25	0.765337	106.25	0.760698
106.35	0.512014	106.35	0.545502	106.35	0.578953		106.35	0.554728	106.35	0.562455	106.35	0.57364		106.35	0.343584	106.35	0.343701	106.35	0.344446		106.35	0.707833	106.35	0.738058	106.35	0.767187		106.35	0.775236	106.35	0.765412	106.35	0.760875
106.45	0.512264	106.45	0.545461	106.45	0.578443		106.45	0.554862	106.45	0.563686	106.45	0.573237		106.45	0.343399	106.45	0.344638	106.45	0.344107		106.45	0.708358	106.45	0.739344	106.45	0.767604		106.45	0.775049	106.45	0.765477	106.45	0.760887
106.55	0.512084	106.55	0.545854	106.55	0.578387		106.55	0.555273	106.55	0.56343	106.55	0.573966		106.55	0.344032	106.55	0.343725	106.55	0.344377		106.55	0.708587	106.55	0.739634	106.55	0.767896		106.55	0.775575	106.55	0.765845	106.55	0.761282
106.65	0.512696	106.65	0.545612	106.65	0.578609		106.65	0.555983	106.65	0.563795	106.65	0.573981		106.65	0.344276	106.65	0.344244	106.65	0.344553		106.65	0.708925	106.65	0.739892	106.65	0.768696		106.65	0.775691	106.65	0.765845	106.65	0.761493
106.75	0.512789	106.75	0.545625	106.75	0.578928		106.75	0.555565	106.75	0.563992	106.75	0.57379		106.75	0.344256	106.75	0.343932	106.75	0.344911		106.75	0.709693	106.75	0.740681	106.75	0.769497		106.75	0.775642	106.75	0.765681	106.75	0.761114
106.85	0.512433	106.85	0.546257	106.85	0.579114		106.85	0.556123	106.85	0.564279	106.85	0.574428		106.85	0.344099	106.85	0.344042	106.85	0.344874		106.85	0.710064	106.85	0.740689	106.85	0.769938		106.85	0.776178	106.85	0.766083	106.85	0.761345
106.95	0.51274	106.95	0.54562	106.95	0.579053		106.95	0.556231	106.95	0.564793	106.95	0.574918		106.95	0.344249	106.95	0.344674	106.95	0.344959		106.95	0.71051	106.95	0.741245	106.95	0.770867		106.95	0.776228	106.95	0.766273	106.95	0.76176
107.05	0.512424	107.05	0.54599	107.05	0.579267		107.05	0.556519	107.05	0.564614	107.05	0.57505		107.05	0.344853	107.05	0.344944	107.05	0.345459		107.05	0.710937	107.05	0.741979	107.05	0.77079		107.05	0.776445	107.05	0.766555	107.05	0.761717
107.15	0.512519	107.15	0.546313	107.15	0.578869		107.15	0.556498	107.15	0.5648	107.15	0.575396		107.15	0.344082	107.15	0.344859	107.15	0.345077		107.15	0.711127	107.15	0.742432	107.15	0.771563		107.15	0.776173	107.15	0.766557	107.15	0.761805
107.25	0.512438	107.25	0.545695	107.25	0.578745		107.25	0.557206	107.25	0.565247	107.25	0.575055		107.25	0.344214	107.25	0.344986	107.25	0.345731		107.25	0.711857	107.25	0.742697	107.25	0.771949		107.25	0.776798	107.25	0.7665	107.25	0.762362
107.35	0.512641	107.35	0.546078	107.35	0.578952		107.35	0.557444	107.35	0.565554	107.35	0.575614		107.35	0.344316	107.35	0.345469	107.35	0.345601		107.35	0.712039	107.35	0.742975	107.35	0.772306		107.35	0.777185	107.35	0.766826	107.35	0.762074
107.45	0.51288	107.45	0.546346	107.45	0.579766		107.45	0.557448	107.45	0.565418	107.45	0.575885		107.45	0.345041	107.45	0.344887	107.45	0.346083		107.45	0.712303	107.45	0.743619	107.45	0.773078		107.45	0.777322	107.45	0.767206	107.45	0.761965
107.55	0.512604	107.55	0.546084	107.55	0.579418		107.55	0.55763	107.55	0.565587	107.55	0.576169		107.55	0.345007	107.55	0.345349	107.55	0.346072		107.55	0.712777	107.55	0.744784	107.55	0.773502		107.55	0.777142	107.55	0.767284	107.55	0.762351
107.65	0.512726	107.65	0.545736	107.65	0.578935		107.65	0.557991	107.65	0.565617	107.65	0.576553		107.65	0.345256	107.65	0.345548	107.65	0.346182		107.65	0.713537	107.65	0.744769	107.65	0.774409		107.65	0.777206	107.65	0.767563	107.65	0.762725
107.75	0.513051	107.75	0.546317	107.75	0.579385		107.75	0.558321	107.75	0.566028	107.75	0.576886		107.75	0.345802	107.75	0.345302	107.75	0.345902		107.75	0.714022	107.75	0.745335	107.75	0.774504		107.75	0.777549	107.75	0.767482	107.75	0.762312
107.85	0.512615	107.85	0.546276	107.85	0.579311		107.85	0.558472	107.85	0.566713	107.85	0.576951		107.85	0.345746	107.85	0.345381	107.85	0.346488		107.85	0.713745	107.85	0.745867	107.85	0.774894		107.85	0.777678	107.85	0.767673	107.85	0.762387
107.95	0.513033	107.95	0.546234	107.95	0.579585		107.95	0.558863	107.95	0.566629	107.95	0.576697		107.95	0.345571	107.95	0.345992	107.95	0.346662		107.95	0.71471	107.95	0.74616	107.95	0.776175		107.95	0.777714	107.95	0.767909	107.95	0.762845
108.05	0.512981	108.05	0.546427	108.05	0.57935		108.05	0.559072	108.05	0.566732	108.05	0.577227		108.05	0.345461	108.05	0.346022	108.05	0.346803		108.05	0.715159	108.05	0.746583	108.05	0.776139		108.05	0.777512	108.05	0.767724	108.05	0.763247
108.15	0.512956	108.15	0.546574	108.15	0.57936		108.15	0.559236	108.15	0.567264	108.15	0.577249		108.15	0.345325	108.15	0.346184	108.15	0.346457		108.15	0.715806	108.15	0.746611	108.15	0.776832		108.15	0.778015	108.15	0.768303	108.15	0.76308
108.25	0.512792	108.25	0.546131	108.25	0.579747		108.25	0.559109	108.25	0.567307	108.25	0.577704		108.25	0.345765	108.25	0.345802	108.25	0.346712		108.25	0.715985	108.25	0.747394	108.25	0.777197		108.25	0.777852	108.25	0.768121	108.25	0.763448
108.35	0.512914	108.35	0.54685	108.35	0.579486		108.35	0.559204	108.35	0.567563	108.35	0.577779		108.35	0.34561	108.35	0.34585	108.35	0.346302		108.35	0.716208	108.35	0.748134	108.35	0.778049		108.35	0.778304	108.35	0.76871	108.35	0.76328
108.45	0.513493	108.45	0.546595	108.45	0.579424		108.45	0.559845	108.45	0.567931	108.45	0.577932		108.45	0.345924	108.45	0.345979	108.45	0.346439		108.45	0.716909	108.45	0.748556	108.45	0.778385		108.45	0.778339	108.45	0.768737	108.45	0.7636
108.55	0.513292	108.55	0.5466	108.55	0.579465		108.55	0.560562	108.55	0.568617	108.55	0.57846		108.55	0.34566	108.55	0.346495	108.55	0.347163		108.55	0.717298	108.55	0.748606	108.55	0.778716		108.55	0.778539	108.55	0.768157	108.55	0.76325
108.65	0.513561	108.65	0.546568	108.65	0.579611		108.65	0.560481	108.65	0.56819	108.65	0.578909		108.65	0.346226	108.65	0.346465	108.65	0.346817		108.65	0.71737	108.65	0.749204	108.65	0.779378		108.65	0.778777	108.65	0.769129	108.65	0.763709
108.75	0.51349	108.75	0.54667	108.75	0.579688		108.75	0.560708	108.75	0.568405	108.75	0.578866		108.75	0.346958	108.75	0.346662	108.75	0.34755		108.75	0.717636	108.75	0.749878	108.75	0.779924		108.75	0.77897	108.75	0.76872	108.75	0.763967
108.85	0.513582	108.85	0.547047	108.85	0.579918		108.85	0.560931	108.85	0.569268	108.85	0.579092		108.85	0.346664	108.85	0.347087	108.85	0.347411		108.85	0.718814	108.85	0.750495	108.85	0.780296		108.85	0.77871	108.85	0.768561	108.85	0.764533
108.95	0.513208	108.95	0.547091	108.95	0.580039		108.95	0.5611	108.95	0.569041	108.95	0.579082		108.95	0.346514	108.95	0.346742	108.95	0.347414		108.95	0.719019	108.95	0.750932	108.95	0.780153		108.95	0.779435	108.95	0.769206	108.95	0.764329
109.05	0.513329	109.05	0.547147	109.05	0.579751		109.05	0.561252	109.05	0.56943	109.05	0.579708		109.05	0.346963	109.05	0.346979	109.05	0.347058		109.05	0.718975	109.05	0.75141	109.05	0.781486		109.05	0.77994	109.05	0.769317	109.05	0.76472
109.15	0.513716	109.15	0.546448	109.15	0.580126		109.15	0.561598	109.15	0.569702	109.15	0.57946		109.15	0.347037	109.15	0.347325	109.15	0.347646		109.15	0.719537	109.15	0.751792	109.15	0.781708		109.15	0.779418	109.15	0.769501	109.15	0.764701
109.25	0.513585	109.25	0.547391	109.25	0.579715		109.25	0.561712	109.25	0.569632	109.25	0.579893		109.25	0.347526	109.25	0.347109	109.25	0.347921		109.25	0.720427	109.25	0.752594	109.25	0.782171		109.25	0.779039	109.25	0.769843	109.25	0.764783
109.35	0.513641	109.35	0.546917	109.35	0.580366		109.35	0.562229	109.35	0.570078	109.35	0.580476		109.35	0.347238	109.35	0.347268	109.35	0.348012		109.35	0.720873	109.35	0.752311	109.35	0.782607		109.35	0.779634	109.35	0.769655	109.35	0.765064
109.45	0.513508	109.45	0.54716	109.45	0.580305		109.45	0.562503	109.45	0.570203	109.45	0.580696		109.45	0.347104	109.45	0.346799	109.45	0.348122		109.45	0.721096	109.45	0.752877	109.45	0.783151		109.45	0.779977	109.45	0.76988	109.45	0.764757
109.55	0.513681	109.55	0.547509	109.55	0.58035		109.55	0.562729	109.55	0.571031	109.55	0.580833		109.55	0.347409	109.55	0.34743	109.55	0.348153		109.55	0.720982	109.55	0.753724	109.55	0.783683		109.55	0.780027	109.55	0.769962	109.55	0.765062
109.65	0.513399	109.65	0.547665	109.65	0.580216		109.65	0.562982	109.65	0.570937	109.65	0.58099		109.65	0.347888	109.65	0.347027	109.65	0.348273		109.65	0.72138	109.65	0.754146	109.65	0.783983		109.65	0.779811	109.65	0.769685	109.65	0.765146
109.75	0.513484	109.75	0.547253	109.75	0.580453		109.75	0.563185	109.75	0.571118	109.75	0.581097		109.75	0.347162	109.75	0.347924	109.75	0.348659		109.75	0.721887	109.75	0.75461	109.75	0.784732		109.75	0.780424	109.75	0.770125	109.75	0.76553
109.85	0.513725	109.85	0.547332	109.85	0.580511		109.85	0.563212	109.85	0.571117	109.85	0.581622		109.85	0.347756	109.85	0.348163	109.85	0.348591		109.85	0.72279	109.85	0.754502	109.85	0.785059		109.85	0.780506	109.85	0.77031	109.85	0.765306
109.95	0.513744	109.95	0.547269	109.95	0.580568		109.95	0.563498	109.95	0.571414	109.95	0.581865		109.95	0.348006	109.95	0.347349	109.95	0.348717		109.95	0.723229	109.95	0.755687	109.95	0.78608		109.95	0.78074	109.95	0.770403	109.95	0.765626
110.05	0.513853	110.05	0.547825	110.05	0.580249		110.05	0.563663	110.05	0.572007	110.05	0.581584		110.05	0.348267	110.05	0.347997	110.05	0.348785		110.05	0.723654	110.05	0.756208	110.05	0.786168		110.05	0.780756	110.05	0.770574	110.05	0.766257
110.15	0.513965	110.15	0.547511	110.15	0.580437		110.15	0.563803	110.15	0.572023	110.15	0.582301		110.15	0.348453	110.15	0.348126	110.15	0.348462		110.15	0.724085	110.15	0.756377	110.15	0.786527		110.15	0.780958	110.15	0.771165	110.15	0.76629
110.25	0.514104	110.25	0.547752	110.25	0.580103		110.25	0.564192	110.25	0.572443	110.25	0.582403		110.25	0.348602	110.25	0.348641	110.25	0.34889		110.25	0.72424	110.25	0.75683	110.25	0.786813		110.25	0.781041	110.25	0.770981	110.25	0.766262
110.35	0.514109	110.35	0.547202	110.35	0.579943		110.35	0.564397	110.35	0.572608	110.35	0.582639		110.35	0.348611	110.35	0.349252	110.35	0.349312		110.35	0.724659	110.35	0.757415	110.35	0.787761		110.35	0.781391	110.35	0.770805	110.35	0.766358
110.45	0.514345	110.45	0.547602	110.45	0.580524		110.45	0.564652	110.45	0.572628	110.45	0.58288		110.45	0.348018	110.45	0.34864	110.45	0.349343		110.45	0.725142	110.45	0.758167	110.45	0.788337		110.45	0.781637	110.45	0.771818	110.45	0.766807
110.55	0.514282	110.55	0.547712	110.55	0.580468		110.55	0.565211	110.55	0.572516	110.55	0.582901		110.55	0.348435	110.55	0.348168	110.55	0.349326		110.55	0.725677	110.55	0.757426	110.55	0.788251		110.55	0.781588	110.55	0.771625	110.55	0.766286
110.65	0.51421	110.65	0.547699	110.65	0.580717		110.65	0.565073	110.65	0.573648	110.65	0.58331		110.65	0.349257	110.65	0.348478	110.65	0.349691		110.65	0.726249	110.65	0.758908	110.65	0.788824		110.65	0.782157	110.65	0.771605	110.65	0.76696
110.75	0.51414	110.75	0.548116	110.75	0.580752		110.75	0.564858	110.75	0.572879	110.75	0.583197		110.75	0.349064	110.75	0.34842	110.75	0.349791		110.75	0.726536	110.75	0.75945	110.75	0.788821		110.75	0.782284	110.75	0.771253	110.75	0.767059
110.85	0.514356	110.85	0.547898	110.85	0.580726		110.85	0.565533	110.85	0.573962	110.85	0.583606		110.85	0.349294	110.85	0.349309	110.85	0.35		110.85	0.726958	110.85	0.75949	110.85	0.790063		110.85	0.78211	110.85	0.771554	110.85	0.766835
110.95	0.514576	110.95	0.548448	110.95	0.580544		110.95	0.565583	110.95	0.57414	110.95	0.583788		110.95	0.348408	110.95	0.349533	110.95	0.350381		110.95	0.72729	110.95	0.75962	110.95	0.790248		110.95	0.782191	110.95	0.77188	110.95	0.767505
111.05	0.514556	111.05	0.547594	111.05	0.580763		111.05	0.565818	111.05	0.573853	111.05	0.58387		111.05	0.349037	111.05	0.349715	111.05	0.350345		111.05	0.727382	111.05	0.760298	111.05	0.79092		111.05	0.782696	111.05	0.771701	111.05	0.767453
111.15	0.514802	111.15	0.54834	111.15	0.580922		111.15	0.566306	111.15	0.574341	111.15	0.583839		111.15	0.349429	111.15	0.349662	111.15	0.350425		111.15	0.727894	111.15	0.76106	111.15	0.791524		111.15	0.782735	111.15	0.772017	111.15	0.76743
111.25	0.514989	111.25	0.547935	111.25	0.580967		111.25	0.56669	111.25	0.574292	111.25	0.584416		111.25	0.349791	111.25	0.349631	111.25	0.35059		111.25	0.728795	111.25	0.761484	111.25	0.792223		111.25	0.782628	111.25	0.772319	111.25	0.767792
111.35	0.514652	111.35	0.548326	111.35	0.580985		111.35	0.567139	111.35	0.57459	111.35	0.585062		111.35	0.349774	111.35	0.349893	111.35	0.350444		111.35	0.729293	111.35	0.76169	111.35	0.792271		111.35	0.782515	111.35	0.7722	111.35	0.768089
111.45	0.514821	111.45	0.548256	111.45	0.581025		111.45	0.567001	111.45	0.574871	111.45	0.585428		111.45	0.3495	111.45	0.349427	111.45	0.350373		111.45	0.729001	111.45	0.762461	111.45	0.793057		111.45	0.782985	111.45	0.7728	111.45	0.767487
111.55	0.51493	111.55	0.548178	111.55	0.580758		111.55	0.566873	111.55	0.575239	111.55	0.585415		111.55	0.350239	111.55	0.349825	111.55	0.350191		111.55	0.729855	111.55	0.762897	111.55	0.793602		111.55	0.783257	111.55	0.772785	111.55	0.767465
111.65	0.514973	111.65	0.548185	111.65	0.581366		111.65	0.567764	111.65	0.575345	111.65	0.585841		111.65	0.349514	111.65	0.349269	111.65	0.350685		111.65	0.730314	111.65	0.763325	111.65	0.794228		111.65	0.783632	111.65	0.77293	111.65	0.768317
111.75	0.514816	111.75	0.548013	111.75	0.58123		111.75	0.567553	111.75	0.576028	111.75	0.58607		111.75	0.349898	111.75	0.350116	111.75	0.35094		111.75	0.730802	111.75	0.763831	111.75	0.793947		111.75	0.783416	111.75	0.773233	111.75	0.768136
111.85	0.514854	111.85	0.548363	111.85	0.580993		111.85	0.568171	111.85	0.576119	111.85	0.586356		111.85	0.350343	111.85	0.350337	111.85	0.351412		111.85	0.731044	111.85	0.764325	111.85	0.794466		111.85	0.783448	111.85	0.773673	111.85	0.768424
111.95	0.51531	111.95	0.548708	111.95	0.581512		111.95	0.568061	111.95	0.576381	111.95	0.585942		111.95	0.349764	111.95	0.350808	111.95	0.350861		111.95	0.731851	111.95	0.764974	111.95	0.795491		111.95	0.783857	111.95	0.773374	111.95	0.768925
112.05	0.515381	112.05	0.548642	112.05	0.581491		112.05	0.568296	112.05	0.5765	112.05	0.586145		112.05	0.350027	112.05	0.350837	112.05	0.351637		112.05	0.732052	112.05	0.765338	112.05	0.795998		112.05	0.783512	112.05	0.773378	112.05	0.768769
112.15	0.515321	112.15	0.548553	112.15	0.581225		112.15	0.568927	112.15	0.576868	112.15	0.586787		112.15	0.349884	112.15	0.350921	112.15	0.352193		112.15	0.732579	112.15	0.76533	112.15	0.796307		112.15	0.784564	112.15	0.773281	112.15	0.769202
112.25	0.515543	112.25	0.548508	112.25	0.581608		112.25	0.568637	112.25	0.57671	112.25	0.587002		112.25	0.350859	112.25	0.351253	112.25	0.351259		112.25	0.73266	112.25	0.766003	112.25	0.796596		112.25	0.784498	112.25	0.773664	112.25	0.76894
112.35	0.515359	112.35	0.548636	112.35	0.58182		112.35	0.568609	112.35	0.577537	112.35	0.587051		112.35	0.350438	112.35	0.350993	112.35	0.351584		112.35	0.733004	112.35	0.766585	112.35	0.797517		112.35	0.784143	112.35	0.773933	112.35	0.76925
112.45	0.515623	112.45	0.548575	112.45	0.581397		112.45	0.569523	112.45	0.578091	112.45	0.587278		112.45	0.350637	112.45	0.351294	112.45	0.351649		112.45	0.733545	112.45	0.766623	112.45	0.797535		112.45	0.784297	112.45	0.773899	112.45	0.769649
112.55	0.515053	112.55	0.548593	112.55	0.581591		112.55	0.569959	112.55	0.577894	112.55	0.587814		112.55	0.35109	112.55	0.350917	112.55	0.351406		112.55	0.734596	112.55	0.767137	112.55	0.797968		112.55	0.784473	112.55	0.774166	112.55	0.769548
112.65	0.515719	112.65	0.548601	112.65	0.581985		112.65	0.569813	112.65	0.578193	112.65	0.587913		112.65	0.350914	112.65	0.351126	112.65	0.352259		112.65	0.734845	112.65	0.76788	112.65	0.798914		112.65	0.785081	112.65	0.774086	112.65	0.769536
112.75	0.515854	112.75	0.548535	112.75	0.581869		112.75	0.569873	112.75	0.57867	112.75	0.588322		112.75	0.351259	112.75	0.351737	112.75	0.351828		112.75	0.734934	112.75	0.768385	112.75	0.799055		112.75	0.784905	112.75	0.774775	112.75	0.769945
112.85	0.515865	112.85	0.548708	112.85	0.581439		112.85	0.570272	112.85	0.579541	112.85	0.587726		112.85	0.351461	112.85	0.351366	112.85	0.352208		112.85	0.735288	112.85	0.768974	112.85	0.799807		112.85	0.785155	112.85	0.774831	112.85	0.769767
112.95	0.516126	112.95	0.548914	112.95	0.581547		112.95	0.570455	112.95	0.579462	112.95	0.588842		112.95	0.351548	112.95	0.351696	112.95	0.352193		112.95	0.735715	112.95	0.769141	112.95	0.80024		112.95	0.78537	112.95	0.774562	112.95	0.770184
113.05	0.516149	113.05	0.549212	113.05	0.581854		113.05	0.570644	113.05	0.58003	113.05	0.588658		113.05	0.351433	113.05	0.352008	113.05	0.352195		113.05	0.736149	113.05	0.76976	113.05	0.80058		113.05	0.78565	113.05	0.7746	113.05	0.770481
113.15	0.516039	113.15	0.548956	113.15	0.582118		113.15	0.571098	113.15	0.580401	113.15	0.588665		113.15	0.3512	113.15	0.351945	113.15	0.352082		113.15	0.736543	113.15	0.7704	113.15	0.801196		113.15	0.785267	113.15	0.775306	113.15	0.770509
113.25	0.515929	113.25	0.549197	113.25	0.581558		113.25	0.571267	113.25	0.580738	113.25	0.589317		113.25	0.351664	113.25	0.351907	113.25	0.352695		113.25	0.736741	113.25	0.770791	113.25	0.801558		113.25	0.785278	113.25	0.775513	113.25	0.770557
113.35	0.515956	113.35	0.549131	113.35	0.581963		113.35	0.571604	113.35	0.58105	113.35	0.589205		113.35	0.352027	113.35	0.351488	113.35	0.35232		113.35	0.737551	113.35	0.770426	113.35	0.802555		113.35	0.785671	113.35	0.775233	113.35	0.770866
113.45	0.516145	113.45	0.549581	113.45	0.582167		113.45	0.571969	113.45	0.581837	113.45	0.589626		113.45	0.352381	113.45	0.352193	113.45	0.352811		113.45	0.738066	113.45	0.771609	113.45	0.802385		113.45	0.786362	113.45	0.775958	113.45	0.770809
113.55	0.516065	113.55	0.549684	113.55	0.582115		113.55	0.571737	113.55	0.582035	113.55	0.590161		113.55	0.351859	113.55	0.352255	113.55	0.353107		113.55	0.738167	113.55	0.77246	113.55	0.803555		113.55	0.785744	113.55	0.775516	113.55	0.771221
113.65	0.516784	113.65	0.549435	113.65	0.582238		113.65	0.572275	113.65	0.582848	113.65	0.589814		113.65	0.351875	113.65	0.352266	113.65	0.352501		113.65	0.738648	113.65	0.772425	113.65	0.803951		113.65	0.786121	113.65	0.775646	113.65	0.771231
113.75	0.51623	113.75	0.549685	113.75	0.582071		113.75	0.572074	113.75	0.583636	113.75	0.590446		113.75	0.352392	113.75	0.352536	113.75	0.352272		113.75	0.73917	113.75	0.77299	113.75	0.804214		113.75	0.786384	113.75	0.776288	113.75	0.771594
113.85	0.51628	113.85	0.549401	113.85	0.582317		113.85	0.572832	113.85	0.584198	113.85	0.590259		113.85	0.352291	113.85	0.352831	113.85	0.352965		113.85	0.73941	113.85	0.77338	113.85	0.804337		113.85	0.786542	113.85	0.775815	113.85	0.771456
113.95	0.516633	113.95	0.549937	113.95	0.582127		113.95	0.572943	113.95	0.584595	113.95	0.590635		113.95	0.352415	113.95	0.352995	113.95	0.352874		113.95	0.739889	113.95	0.774187	113.95	0.805159		113.95	0.786111	113.95	0.776544	113.95	0.771681
114.05	0.51657	114.05	0.549441	114.05	0.582463		114.05	0.57313	114.05	0.585418	114.05	0.590927		114.05	0.352957	114.05	0.353258	114.05	0.353142		114.05	0.740414	114.05	0.774332	114.05	0.805491		114.05	0.786207	114.05	0.776203	114.05	0.771999
114.15	0.516438	114.15	0.549518	114.15	0.58272		114.15	0.573552	114.15	0.585853	114.15	0.591221		114.15	0.353262	114.15	0.353038	114.15	0.353481		114.15	0.741116	114.15	0.774652	114.15	0.806048		114.15	0.787021	114.15	0.776865	114.15	0.771802
114.25	0.516725	114.25	0.549878	114.25	0.582236		114.25	0.573713	114.25	0.586177	114.25	0.591199		114.25	0.353359	114.25	0.353109	114.25	0.353638		114.25	0.741151	114.25	0.775485	114.25	0.806506		114.25	0.787108	114.25	0.776889	114.25	0.771796
114.35	0.516431	114.35	0.550139	114.35	0.582586		114.35	0.573769	114.35	0.586802	114.35	0.591285		114.35	0.353398	114.35	0.353658	114.35	0.353352		114.35	0.741213	114.35	0.775979	114.35	0.807158		114.35	0.786669	114.35	0.776305	114.35	0.772474
114.45	0.517125	114.45	0.550395	114.45	0.582571		114.45	0.574118	114.45	0.58701	114.45	0.591491		114.45	0.353145	114.45	0.353383	114.45	0.353559		114.45	0.741956	114.45	0.776322	114.45	0.807111		114.45	0.787551	114.45	0.776948	114.45	0.772242
114.55	0.516506	114.55	0.549998	114.55	0.582087		114.55	0.574578	114.55	0.587761	114.55	0.59214		114.55	0.353471	114.55	0.353345	114.55	0.353616		114.55	0.742487	114.55	0.776481	114.55	0.807625		114.55	0.787257	114.55	0.777203	114.55	0.772705
114.65	0.516753	114.65	0.55005	114.65	0.58259		114.65	0.574714	114.65	0.587942	114.65	0.592048		114.65	0.35341	114.65	0.353701	114.65	0.354176		114.65	0.742566	114.65	0.777147	114.65	0.808238		114.65	0.7878	114.65	0.777163	114.65	0.772649
114.75	0.517056	114.75	0.550134	114.75	0.58274		114.75	0.574754	114.75	0.588175	114.75	0.592358		114.75	0.354006	114.75	0.353733	114.75	0.354155		114.75	0.742997	114.75	0.777305	114.75	0.808514		114.75	0.787812	114.75	0.777218	114.75	0.772374
114.85	0.517229	114.85	0.550134	114.85	0.582629		114.85	0.575004	114.85	0.588817	114.85	0.592681		114.85	0.353738	114.85	0.353946	114.85	0.353864		114.85	0.743632	114.85	0.77796	114.85	0.809495		114.85	0.787714	114.85	0.777787	114.85	0.772946
114.95	0.516825	114.95	0.550468	114.95	0.582365		114.95	0.575447	114.95	0.589062	114.95	0.592833		114.95	0.353485	114.95	0.35411	114.95	0.354607		114.95	0.744142	114.95	0.778513	114.95	0.809543		114.95	0.787953	114.95	0.777236	114.95	0.773056
115.05	0.516841	115.05	0.550287	115.05	0.583015		115.05	0.575687	115.05	0.589493	115.05	0.593347		115.05	0.353995	115.05	0.354476	115.05	0.35482		115.05	0.744646	115.05	0.778996	115.05	0.810024		115.05	0.788272	115.05	0.778023	115.05	0.772885
115.15	0.517103	115.15	0.550491	115.15	0.583063		115.15	0.575562	115.15	0.589804	115.15	0.593239		115.15	0.353991	115.15	0.354016	115.15	0.35464		115.15	0.745053	115.15	0.779914	115.15	0.810469		115.15	0.788486	115.15	0.778225	115.15	0.773302
115.25	0.516903	115.25	0.550446	115.25	0.582871		115.25	0.576099	115.25	0.589622	115.25	0.593887		115.25	0.354011	115.25	0.354506	115.25	0.355135		115.25	0.745528	115.25	0.780268	115.25	0.810756		115.25	0.788499	115.25	0.778414	115.25	0.773599
115.35	0.517037	115.35	0.550509	115.35	0.583112		115.35	0.576451	115.35	0.590717	115.35	0.593732		115.35	0.354275	115.35	0.35457	115.35	0.354862		115.35	0.746164	115.35	0.780307	115.35	0.811217		115.35	0.78845	115.35	0.778241	115.35	0.773808
115.45	0.517149	115.45	0.550252	115.45	0.58314		115.45	0.576842	115.45	0.590162	115.45	0.594197		115.45	0.354413	115.45	0.354602	115.45	0.354925		115.45	0.745961	115.45	0.78116	115.45	0.811326		115.45	0.788944	115.45	0.778472	115.45	0.773833
115.55	0.517086	115.55	0.551155	115.55	0.58324		115.55	0.57685	115.55	0.59056	115.55	0.59409		115.55	0.354646	115.55	0.354801	115.55	0.354768		115.55	0.746354	115.55	0.781529	115.55	0.812045		115.55	0.788659	115.55	0.778396	115.55	0.773807
115.65	0.51739	115.65	0.551174	115.65	0.583053		115.65	0.5768	115.65	0.59108	115.65	0.594015		115.65	0.35484	115.65	0.354739	115.65	0.355292		115.65	0.746868	115.65	0.781798	115.65	0.812848		115.65	0.78924	115.65	0.778345	115.65	0.774077
115.75	0.517165	115.75	0.550988	115.75	0.582933		115.75	0.577347	115.75	0.591227	115.75	0.594694		115.75	0.354827	115.75	0.354825	115.75	0.35505		115.75	0.748	115.75	0.782491	115.75	0.813007		115.75	0.788758	115.75	0.778694	115.75	0.774668
115.85	0.517291	115.85	0.550716	115.85	0.583285		115.85	0.577636	115.85	0.591248	115.85	0.594773		115.85	0.354429	115.85	0.354734	115.85	0.355675		115.85	0.748027	115.85	0.782896	115.85	0.813182		115.85	0.789509	115.85	0.778725	115.85	0.774597
115.95	0.517438	115.95	0.550769	115.95	0.583377		115.95	0.577838	115.95	0.591117	115.95	0.595008		115.95	0.355118	115.95	0.355062	115.95	0.355283		115.95	0.748111	115.95	0.783597	115.95	0.8135		115.95	0.789111	115.95	0.77891	115.95	0.774403
116.05	0.517245	116.05	0.551598	116.05	0.583556		116.05	0.578252	116.05	0.591433	116.05	0.595097		116.05	0.354651	116.05	0.355442	116.05	0.354987		116.05	0.748897	116.05	0.783857	116.05	0.81404		116.05	0.789428	116.05	0.779263	116.05	0.775061
116.15	0.517426	116.15	0.551343	116.15	0.583318		116.15	0.578145	116.15	0.591885	116.15	0.595557		116.15	0.355345	116.15	0.355881	116.15	0.355776		116.15	0.749551	116.15	0.784436	116.15	0.81391		116.15	0.790003	116.15	0.779251	116.15	0.774951
116.25	0.517833	116.25	0.551353	116.25	0.583886		116.25	0.578653	116.25	0.592055	116.25	0.59617		116.25	0.355344	116.25	0.355602	116.25	0.355632		116.25	0.74931	116.25	0.785001	116.25	0.814378		116.25	0.789923	116.25	0.779622	116.25	0.77509
116.35	0.517696	116.35	0.552186	116.35	0.583896		116.35	0.578966	116.35	0.592193	116.35	0.596385		116.35	0.355285	116.35	0.355811	116.35	0.355375		116.35	0.749498	116.35	0.785529	116.35	0.814789		116.35	0.789337	116.35	0.779193	116.35	0.775479
116.45	0.517415	116.45	0.551878	116.45	0.583477		116.45	0.579007	116.45	0.59281	116.45	0.596371		116.45	0.356077	116.45	0.35525	116.45	0.355826		116.45	0.750074	116.45	0.785778	116.45	0.815018		116.45	0.790168	116.45	0.77941	116.45	0.775198
116.55	0.518302	116.55	0.55212	116.55	0.583163		116.55	0.579703	116.55	0.592744	116.55	0.596654		116.55	0.35559	116.55	0.356352	116.55	0.35567		116.55	0.75065	116.55	0.786437	116.55	0.815431		116.55	0.790268	116.55	0.78014	116.55	0.775623
116.65	0.517549	116.65	0.552128	116.65	0.58392		116.65	0.57945	116.65	0.592813	116.65	0.596866		116.65	0.3558	116.65	0.356108	116.65	0.355671		116.65	0.750514	116.65	0.786935	116.65	0.81545		116.65	0.790426	116.65	0.779938	116.65	0.775737
116.75	0.517566	116.75	0.552346	116.75	0.583708		116.75	0.579414	116.75	0.593138	116.75	0.596918		116.75	0.356328	116.75	0.356428	116.75	0.355539		116.75	0.751457	116.75	0.787559	116.75	0.816308		116.75	0.790137	116.75	0.780365	116.75	0.775441
116.85	0.517725	116.85	0.552356	116.85	0.583765		116.85	0.580391	116.85	0.593768	116.85	0.597552		116.85	0.355692	116.85	0.356083	116.85	0.35578		116.85	0.751445	116.85	0.787841	116.85	0.816856		116.85	0.790515	116.85	0.780321	116.85	0.77596
116.95	0.518358	116.95	0.55198	116.95	0.583833		116.95	0.580721	116.95	0.593454	116.95	0.59801		116.95	0.356244	116.95	0.356672	116.95	0.356083		116.95	0.752087	116.95	0.788125	116.95	0.817528		116.95	0.791036	116.95	0.780607	116.95	0.776109
117.05	0.518	117.05	0.552227	117.05	0.583975		117.05	0.580552	117.05	0.59369	117.05	0.597662		117.05	0.355969	117.05	0.356401	117.05	0.356338		117.05	0.752612	117.05	0.788444	117.05	0.817909		117.05	0.791212	117.05	0.780419	117.05	0.776226
117.15	0.518169	117.15	0.552454	117.15	0.583739		117.15	0.580361	117.15	0.593418	117.15	0.597642		117.15	0.356461	117.15	0.356709	117.15	0.356149		117.15	0.75265	117.15	0.788985	117.15	0.81823		117.15	0.791315	117.15	0.780594	117.15	0.776335
117.25	0.51804	117.25	0.552564	117.25	0.583906		117.25	0.580872	117.25	0.594497	117.25	0.598085		117.25	0.356854	117.25	0.356911	117.25	0.356589		117.25	0.75331	117.25	0.789384	117.25	0.818897		117.25	0.79101	117.25	0.781067	117.25	0.776505
117.35	0.518084	117.35	0.55285	117.35	0.584497		117.35	0.581388	117.35	0.594162	117.35	0.598541		117.35	0.356679	117.35	0.356998	117.35	0.3571		117.35	0.753916	117.35	0.78991	117.35	0.819395		117.35	0.79143	117.35	0.780822	117.35	0.776577
117.45	0.518218	117.45	0.55281	117.45	0.584242		117.45	0.581697	117.45	0.594235	117.45	0.598885		117.45	0.3572	117.45	0.357594	117.45	0.357189		117.45	0.75413	117.45	0.790349	117.45	0.819594		117.45	0.791523	117.45	0.781155	117.45	0.776642
117.55	0.518473	117.55	0.553007	117.55	0.584358		117.55	0.581514	117.55	0.594444	117.55	0.598915		117.55	0.357085	117.55	0.357179	117.55	0.357358		117.55	0.75469	117.55	0.791345	117.55	0.81995		117.55	0.791646	117.55	0.781205	117.55	0.776842
117.65	0.518598	117.65	0.553262	117.65	0.583991		117.65	0.581757	117.65	0.594827	117.65	0.598684		117.65	0.356853	117.65	0.357855	117.65	0.357256		117.65	0.755047	117.65	0.79171	117.65	0.820085		117.65	0.791671	117.65	0.781318	117.65	0.777059
117.75	0.518536	117.75	0.553295	117.75	0.584127		117.75	0.581972	117.75	0.594657	117.75	0.599561		117.75	0.356966	117.75	0.357776	117.75	0.357654		117.75	0.755821	117.75	0.791784	117.75	0.820844		117.75	0.792083	117.75	0.781692	117.75	0.777065
117.85	0.518471	117.85	0.553099	117.85	0.584375		117.85	0.582308	117.85	0.594296	117.85	0.599485		117.85	0.357045	117.85	0.357351	117.85	0.357515		117.85	0.755895	117.85	0.791875	117.85	0.82123		117.85	0.79208	117.85	0.782135	117.85	0.777102
117.95	0.518451	117.95	0.553711	117.95	0.584721		117.95	0.582814	117.95	0.594218	117.95	0.599759		117.95	0.357326	117.95	0.35758	117.95	0.357993		117.95	0.75625	117.95	0.793139	117.95	0.822093		117.95	0.792219	117.95	0.781957	117.95	0.77741
118.05	0.518611	118.05	0.553521	118.05	0.584376		118.05	0.583004	118.05	0.594962	118.05	0.600079		118.05	0.357381	118.05	0.357509	118.05	0.357495		118.05	0.756939	118.05	0.793354	118.05	0.822515		118.05	0.792569	118.05	0.781734	118.05	0.777436
118.15	0.518797	118.15	0.553827	118.15	0.584117		118.15	0.583114	118.15	0.594826	118.15	0.600276		118.15	0.357254	118.15	0.358181	118.15	0.357988		118.15	0.757603	118.15	0.793825	118.15	0.822969		118.15	0.792778	118.15	0.782227	118.15	0.777257
118.25	0.518566	118.25	0.553616	118.25	0.584522		118.25	0.583253	118.25	0.594003	118.25	0.600703		118.25	0.358116	118.25	0.357524	118.25	0.357356		118.25	0.757589	118.25	0.794458	118.25	0.823626		118.25	0.792798	118.25	0.78195	118.25	0.777851
118.35	0.518789	118.35	0.553956	118.35	0.584454		118.35	0.583367	118.35	0.594135	118.35	0.601107		118.35	0.358246	118.35	0.357837	118.35	0.358033		118.35	0.757826	118.35	0.794895	118.35	0.823779		118.35	0.792842	118.35	0.782255	118.35	0.777845
118.45	0.51881	118.45	0.55393	118.45	0.584598		118.45	0.584015	118.45	0.59418	118.45	0.600661		118.45	0.35811	118.45	0.357709	118.45	0.35811		118.45	0.758322	118.45	0.795191	118.45	0.824394		118.45	0.793057	118.45	0.782344	118.45	0.778067
118.55	0.518989	118.55	0.553548	118.55	0.58432		118.55	0.584189	118.55	0.593764	118.55	0.601428		118.55	0.358301	118.55	0.358389	118.55	0.358608		118.55	0.758932	118.55	0.796006	118.55	0.824924		118.55	0.793211	118.55	0.782474	118.55	0.778206
118.65	0.51895	118.65	0.554145	118.65	0.584658		118.65	0.584119	118.65	0.593561	118.65	0.601654		118.65	0.357977	118.65	0.358492	118.65	0.358642		118.65	0.759439	118.65	0.796419	118.65	0.825401		118.65	0.793301	118.65	0.782604	118.65	0.778306
118.75	0.518866	118.75	0.554323	118.75	0.584762		118.75	0.584257	118.75	0.59325	118.75	0.601032		118.75	0.358487	118.75	0.3584	118.75	0.358664		118.75	0.759573	118.75	0.797068	118.75	0.826102		118.75	0.793261	118.75	0.782518	118.75	0.778418
118.85	0.518973	118.85	0.554556	118.85	0.584364		118.85	0.584988	118.85	0.593213	118.85	0.60179		118.85	0.358232	118.85	0.358507	118.85	0.358844		118.85	0.760219	118.85	0.797256	118.85	0.826495		118.85	0.793709	118.85	0.78318	118.85	0.778338
118.95	0.518854	118.95	0.554687	118.95	0.58464		118.95	0.584927	118.95	0.593424	118.95	0.60221		118.95	0.359083	118.95	0.359012	118.95	0.359085		118.95	0.760727	118.95	0.797579	118.95	0.827106		118.95	0.793565	118.95	0.783218	118.95	0.778566
119.05	0.519405	119.05	0.554463	119.05	0.584941		119.05	0.585398	119.05	0.593272	119.05	0.602557		119.05	0.359353	119.05	0.358517	119.05	0.359361		119.05	0.760939	119.05	0.797953	119.05	0.827564		119.05	0.794298	119.05	0.782965	119.05	0.778633
119.15	0.519157	119.15	0.55481	119.15	0.585174		119.15	0.585184	119.15	0.593213	119.15	0.60245		119.15	0.359448	119.15	0.358974	119.15	0.359118		119.15	0.761747	119.15	0.798794	119.15	0.827573		119.15	0.794172	119.15	0.783581	119.15	0.778697
119.25	0.519375	119.25	0.55476	119.25	0.584877		119.25	0.585607	119.25	0.593478	119.25	0.602036		119.25	0.358973	119.25	0.359424	119.25	0.359		119.25	0.761492	119.25	0.799721	119.25	0.828109		119.25	0.793997	119.25	0.783349	119.25	0.778773
119.35	0.519763	119.35	0.554528	119.35	0.584864		119.35	0.586117	119.35	0.593253	119.35	0.602959		119.35	0.359361	119.35	0.359217	119.35	0.359749		119.35	0.762073	119.35	0.799394	119.35	0.828775		119.35	0.794516	119.35	0.783956	119.35	0.77903
119.45	0.519657	119.45	0.554586	119.45	0.585178		119.45	0.586369	119.45	0.593917	119.45	0.602964		119.45	0.359166	119.45	0.359471	119.45	0.359398		119.45	0.762725	119.45	0.79982	119.45	0.828931		119.45	0.795205	119.45	0.783571	119.45	0.7792
119.55	0.519255	119.55	0.5548	119.55	0.585261		119.55	0.586118	119.55	0.593611	119.55	0.603348		119.55	0.359512	119.55	0.359687	119.55	0.359131		119.55	0.763044	119.55	0.801122	119.55	0.829854		119.55	0.794522	119.55	0.783735	119.55	0.779038
119.65	0.519821	119.65	0.554538	119.65	0.585156		119.65	0.586824	119.65	0.593783	119.65	0.603499		119.65	0.359397	119.65	0.35974	119.65	0.359312		119.65	0.763655	119.65	0.800828	119.65	0.830282		119.65	0.794326	119.65	0.78434	119.65	0.779564
119.75	0.520144	119.75	0.555376	119.75	0.58489		119.75	0.587181	119.75	0.594277	119.75	0.603528		119.75	0.359038	119.75	0.360024	119.75	0.359822		119.75	0.763981	119.75	0.801377	119.75	0.830372		119.75	0.794607	119.75	0.783965	119.75	0.779422
119.85	0.51991	119.85	0.555039	119.85	0.585103		119.85	0.58691	119.85	0.595018	119.85	0.603966		119.85	0.359904	119.85	0.359827	119.85	0.359997		119.85	0.764454	119.85	0.801819	119.85	0.830952		119.85	0.794938	119.85	0.784213	119.85	0.77962
119.95	0.519781	119.95	0.555445	119.95	0.585396		119.95	0.587271	119.95	0.594551	119.95	0.604075		119.95	0.360164	119.95	0.360089	119.95	0.35977		119.95	0.765075	119.95	0.802074	119.95	0.831401		119.95	0.795143	119.95	0.784216	119.95	0.780016
120.05	0.519746	120.05	0.555633	120.05	0.585291		120.05	0.587813	120.05	0.59505	120.05	0.604801		120.05	0.360562	120.05	0.359908	120.05	0.360055		120.05	0.765444	120.05	0.803162	120.05	0.832192		120.05	0.79514	120.05	0.784625	120.05	0.779716
120.15	0.519949	120.15	0.555429	120.15	0.585444		120.15	0.587906	120.15	0.594849	120.15	0.604789		120.15	0.359881	120.15	0.360231	120.15	0.360253		120.15	0.765613	120.15	0.802873	120.15	0.832359		120.15	0.795579	120.15	0.784114	120.15	0.77973
120.25	0.52002	120.25	0.555583	120.25	0.585737		120.25	0.588286	120.25	0.59521	120.25	0.60509		120.25	0.360404	120.25	0.360094	120.25	0.360187		120.25	0.766148	120.25	0.803692	120.25	0.832899		120.25	0.796024	120.25	0.784718	120.25	0.780076
120.35	0.520194	120.35	0.555515	120.35	0.585841		120.35	0.588289	120.35	0.595509	120.35	0.605374		120.35	0.360316	120.35	0.359999	120.35	0.361134		120.35	0.766362	120.35	0.804605	120.35	0.833873		120.35	0.79565	120.35	0.784722	120.35	0.78041
120.45	0.520241	120.45	0.555694	120.45	0.585707		120.45	0.588369	120.45	0.595752	120.45	0.605342		120.45	0.360717	120.45	0.360885	120.45	0.360623		120.45	0.767217	120.45	0.805084	120.45	0.833895		120.45	0.79576	120.45	0.785471	120.45	0.781106
120.55	0.519921	120.55	0.555687	120.55	0.585517		120.55	0.589113	120.55	0.596539	120.55	0.605469		120.55	0.360955	120.55	0.360409	120.55	0.360799		120.55	0.767596	120.55	0.805091	120.55	0.83448		120.55	0.795931	120.55	0.785199	120.55	0.781038
120.65	0.520354	120.65	0.555788	120.65	0.585561		120.65	0.58928	120.65	0.596447	120.65	0.605628		120.65	0.360804	120.65	0.360939	120.65	0.36099		120.65	0.767837	120.65	0.805536	120.65	0.834296		120.65	0.796456	120.65	0.785167	120.65	0.781013
120.75	0.520326	120.75	0.55584	120.75	0.585644		120.75	0.589096	120.75	0.596549	120.75	0.605864		120.75	0.360571	120.75	0.360664	120.75	0.360765		120.75	0.768202	120.75	0.806485	120.75	0.835317		120.75	0.796676	120.75	0.78511	120.75	0.781072
120.85	0.520696	120.85	0.555889	120.85	0.585617		120.85	0.589688	120.85	0.596775	120.85	0.606469		120.85	0.361144	120.85	0.360729	120.85	0.361407		120.85	0.768523	120.85	0.806381	120.85	0.836185		120.85	0.796541	120.85	0.786021	120.85	0.780726
120.95	0.52046	120.95	0.556189	120.95	0.585562		120.95	0.58992	120.95	0.597337	120.95	0.606553		120.95	0.361019	120.95	0.360954	120.95	0.361709		120.95	0.769131	120.95	0.806833	120.95	0.836374		120.95	0.796565	120.95	0.785309	120.95	0.781522
121.05	0.520714	121.05	0.555923	121.05	0.585809		121.05	0.58981	121.05	0.59764	121.05	0.606448		121.05	0.361184	121.05	0.360679	121.05	0.361481		121.05	0.769826	121.05	0.807627	121.05	0.837013		121.05	0.796765	121.05	0.785627	121.05	0.78137
121.15	0.52089	121.15	0.556133	121.15	0.586186		121.15	0.590043	121.15	0.597543	121.15	0.607118		121.15	0.361196	121.15	0.361227	121.15	0.361577		121.15	0.76995	121.15	0.808306	121.15	0.837741		121.15	0.797047	121.15	0.786156	121.15	0.781585
121.25	0.520799	121.25	0.556085	121.25	0.585763		121.25	0.590509	121.25	0.597878	121.25	0.606964		121.25	0.361686	121.25	0.36124	121.25	0.361963		121.25	0.769748	121.25	0.808433	121.25	0.838463		121.25	0.797028	121.25	0.786158	121.25	0.78182
121.35	0.520709	121.35	0.555862	121.35	0.586368		121.35	0.590537	121.35	0.598314	121.35	0.607339		121.35	0.361952	121.35	0.36137	121.35	0.362254		121.35	0.770761	121.35	0.808807	121.35	0.838294		121.35	0.797327	121.35	0.786091	121.35	0.781977
121.45	0.520755	121.45	0.555824	121.45	0.585795		121.45	0.59085	121.45	0.597833	121.45	0.60759		121.45	0.361923	121.45	0.361995	121.45	0.361978		121.45	0.771146	121.45	0.809241	121.45	0.838822		121.45	0.797534	121.45	0.786323	121.45	0.782524
121.55	0.521064	121.55	0.556331	121.55	0.586107		121.55	0.590807	121.55	0.598778	121.55	0.607873		121.55	0.362063	121.55	0.360822	121.55	0.362278		121.55	0.77188	121.55	0.810119	121.55	0.839576		121.55	0.797552	121.55	0.786145	121.55	0.782387
121.65	0.521039	121.65	0.556309	121.65	0.586188		121.65	0.591182	121.65	0.598664	121.65	0.607592		121.65	0.361691	121.65	0.362076	121.65	0.362305		121.65	0.77192	121.65	0.810615	121.65	0.839845		121.65	0.797972	121.65	0.786573	121.65	0.782114
121.75	0.520868	121.75	0.556919	121.75	0.586541		121.75	0.591373	121.75	0.598779	121.75	0.608053		121.75	0.362063	121.75	0.361838	121.75	0.362788		121.75	0.772228	121.75	0.810284	121.75	0.840025		121.75	0.797947	121.75	0.786855	121.75	0.782245
121.85	0.521068	121.85	0.556526	121.85	0.586114		121.85	0.591707	121.85	0.599588	121.85	0.608276		121.85	0.362473	121.85	0.362047	121.85	0.362537		121.85	0.773084	121.85	0.811519	121.85	0.841422		121.85	0.797982	121.85	0.786772	121.85	0.783134
121.95	0.521166	121.95	0.556401	121.95	0.586372		121.95	0.591923	121.95	0.599528	121.95	0.608737		121.95	0.362384	121.95	0.362164	121.95	0.362349		121.95	0.773357	121.95	0.811783	121.95	0.841434		121.95	0.797988	121.95	0.787025	121.95	0.782571
122.05	0.521573	122.05	0.556636	122.05	0.586278		122.05	0.591825	122.05	0.599166	122.05	0.608775		122.05	0.362263	122.05	0.361901	122.05	0.36271		122.05	0.773982	122.05	0.812594	122.05	0.842232		122.05	0.798072	122.05	0.787447	122.05	0.782828
122.15	0.521692	122.15	0.556635	122.15	0.586384		122.15	0.592132	122.15	0.600128	122.15	0.608981		122.15	0.362196	122.15	0.362671	122.15	0.362922		122.15	0.774749	122.15	0.812965	122.15	0.841988		122.15	0.797975	122.15	0.787646	122.15	0.782921
122.25	0.52144	122.25	0.556701	122.25	0.586182		122.25	0.5923	122.25	0.599971	122.25	0.60926		122.25	0.362555	122.25	0.362829	122.25	0.363326		122.25	0.774475	122.25	0.812977	122.25	0.842737		122.25	0.79859	122.25	0.787165	122.25	0.783265
122.35	0.521539	122.35	0.556732	122.35	0.586754		122.35	0.592366	122.35	0.599743	122.35	0.609242		122.35	0.362999	122.35	0.362698	122.35	0.363066		122.35	0.775168	122.35	0.813852	122.35	0.843556		122.35	0.798725	122.35	0.787924	122.35	0.783126
122.45	0.521524	122.45	0.556968	122.45	0.586398		122.45	0.592605	122.45	0.600644	122.45	0.609624		122.45	0.36268	122.45	0.362817	122.45	0.363424		122.45	0.775818	122.45	0.814533	122.45	0.844521		122.45	0.798247	122.45	0.788104	122.45	0.783601
122.55	0.521424	122.55	0.556672	122.55	0.586086		122.55	0.593447	122.55	0.600773	122.55	0.60998		122.55	0.363364	122.55	0.363151	122.55	0.363242		122.55	0.776108	122.55	0.814199	122.55	0.844537		122.55	0.799204	122.55	0.78817	122.55	0.783815
122.65	0.521245	122.65	0.557275	122.65	0.586554		122.65	0.593353	122.65	0.600902	122.65	0.610565		122.65	0.362711	122.65	0.363138	122.65	0.363285		122.65	0.776418	122.65	0.81522	122.65	0.844802		122.65	0.799295	122.65	0.787972	122.65	0.784043
122.75	0.521731	122.75	0.557099	122.75	0.586543		122.75	0.593516	122.75	0.601385	122.75	0.610411		122.75	0.363666	122.75	0.363111	122.75	0.363733		122.75	0.776558	122.75	0.815575	122.75	0.845292		122.75	0.799761	122.75	0.788383	122.75	0.783508
122.85	0.521686	122.85	0.557337	122.85	0.586707		122.85	0.593367	122.85	0.601192	122.85	0.61054		122.85	0.363344	122.85	0.363472	122.85	0.363985		122.85	0.777159	122.85	0.815841	122.85	0.846275		122.85	0.799519	122.85	0.788517	122.85	0.784262
122.95	0.521668	122.95	0.556843	122.95	0.586963		122.95	0.593843	122.95	0.601799	122.95	0.610662		122.95	0.363331	122.95	0.363056	122.95	0.364038		122.95	0.777813	122.95	0.816586	122.95	0.846544		122.95	0.799429	122.95	0.788495	122.95	0.784091
123.05	0.521708	123.05	0.556849	123.05	0.586924		123.05	0.594095	123.05	0.602003	123.05	0.611211		123.05	0.363562	123.05	0.363637	123.05	0.364641		123.05	0.778022	123.05	0.817036	123.05	0.846745		123.05	0.79987	123.05	0.788625	123.05	0.784274
123.15	0.521742	123.15	0.556854	123.15	0.586796		123.15	0.594256	123.15	0.602219	123.15	0.610846		123.15	0.363382	123.15	0.363964	123.15	0.364402		123.15	0.778218	123.15	0.817681	123.15	0.847329		123.15	0.799969	123.15	0.788879	123.15	0.784379
123.25	0.521908	123.25	0.556926	123.25	0.586788		123.25	0.594468	123.25	0.602516	123.25	0.611439		123.25	0.363839	123.25	0.363855	123.25	0.364176		123.25	0.779123	123.25	0.818331	123.25	0.848069		123.25	0.799863	123.25	0.789065	123.25	0.784264
123.35	0.522	123.35	0.556797	123.35	0.586604		123.35	0.594962	123.35	0.602954	123.35	0.611802		123.35	0.364119	123.35	0.363522	123.35	0.364349		123.35	0.779436	123.35	0.818488	123.35	0.848149		123.35	0.799884	123.35	0.788948	123.35	0.784803
123.45	0.522015	123.45	0.556998	123.45	0.586883		123.45	0.594753	123.45	0.602836	123.45	0.612106		123.45	0.36463	123.45	0.364052	123.45	0.364055		123.45	0.779895	123.45	0.81865	123.45	0.848967		123.45	0.800491	123.45	0.789257	123.45	0.784815
123.55	0.521501	123.55	0.557007	123.55	0.587087		123.55	0.595395	123.55	0.602809	123.55	0.612001		123.55	0.364773	123.55	0.364281	123.55	0.364585		123.55	0.780521	123.55	0.819654	123.55	0.849591		123.55	0.800346	123.55	0.789218	123.55	0.784887
123.65	0.521956	123.65	0.557442	123.65	0.587073		123.65	0.595595	123.65	0.603663	123.65	0.612607		123.65	0.364496	123.65	0.364471	123.65	0.3645		123.65	0.780816	123.65	0.819862	123.65	0.850008		123.65	0.800237	123.65	0.789849	123.65	0.785075
123.75	0.521979	123.75	0.556958	123.75	0.586789		123.75	0.595868	123.75	0.60368	123.75	0.612722		123.75	0.364413	123.75	0.364843	123.75	0.364797		123.75	0.781424	123.75	0.820115	123.75	0.85014		123.75	0.800784	123.75	0.789388	123.75	0.78526
123.85	0.521785	123.85	0.557151	123.85	0.587461		123.85	0.595753	123.85	0.603661	123.85	0.613179		123.85	0.364787	123.85	0.364316	123.85	0.364917		123.85	0.781424	123.85	0.820695	123.85	0.850652		123.85	0.80105	123.85	0.789727	123.85	0.785418
123.95	0.521982	123.95	0.557256	123.95	0.587209		123.95	0.596139	123.95	0.603908	123.95	0.613306		123.95	0.364912	123.95	0.364646	123.95	0.364628		123.95	0.781828	123.95	0.821449	123.95	0.851374		123.95	0.800753	123.95	0.789726	123.95	0.785646
124.05	0.521657	124.05	0.557103	124.05	0.587629		124.05	0.596433	124.05	0.604403	124.05	0.613041		124.05	0.364765	124.05	0.364497	124.05	0.365117		124.05	0.782315	124.05	0.821652	124.05	0.852057		124.05	0.800699	124.05	0.789875	124.05	0.785745
124.15	0.521825	124.15	0.557345	124.15	0.587454		124.15	0.596709	124.15	0.604482	124.15	0.613357		124.15	0.365525	124.15	0.36516	124.15	0.365559		124.15	0.783139	124.15	0.821976	124.15	0.852127		124.15	0.80129	124.15	0.790174	124.15	0.786035
124.25	0.52191	124.25	0.557356	124.25	0.58717		124.25	0.597319	124.25	0.604311	124.25	0.613911		124.25	0.365127	124.25	0.364712	124.25	0.365759		124.25	0.783501	124.25	0.823145	124.25	0.852749		124.25	0.801382	124.25	0.790417	124.25	0.7859
124.35	0.522072	124.35	0.556973	124.35	0.587577		124.35	0.597389	124.35	0.605131	124.35	0.613518		124.35	0.365205	124.35	0.365123	124.35	0.365658		124.35	0.783279	124.35	0.823418	124.35	0.853356		124.35	0.801319	124.35	0.790563	124.35	0.786377
124.45	0.521817	124.45	0.557484	124.45	0.587321		124.45	0.597341	124.45	0.605183	124.45	0.614258		124.45	0.365309	124.45	0.364891	124.45	0.365658		124.45	0.784242	124.45	0.823484	124.45	0.853872		124.45	0.801527	124.45	0.790507	124.45	0.786198
124.55	0.52194	124.55	0.557365	124.55	0.587765		124.55	0.597475	124.55	0.605729	124.55	0.61477		124.55	0.365025	124.55	0.365468	124.55	0.365822		124.55	0.784347	124.55	0.823743	124.55	0.854482		124.55	0.802014	124.55	0.79106	124.55	0.786283
124.65	0.521936	124.65	0.556876	124.65	0.587709		124.65	0.597826	124.65	0.60545	124.65	0.614591		124.65	0.365509	124.65	0.365034	124.65	0.366009		124.65	0.78466	124.65	0.824643	124.65	0.854733		124.65	0.801987	124.65	0.791039	124.65	0.786378
124.75	0.522234	124.75	0.557609	124.75	0.587855		124.75	0.597878	124.75	0.605657	124.75	0.615049		124.75	0.365861	124.75	0.36546	124.75	0.365891		124.75	0.785293	124.75	0.825316	124.75	0.855365		124.75	0.802238	124.75	0.791065	124.75	0.786861
124.85	0.522189	124.85	0.557511	124.85	0.587574		124.85	0.598086	124.85	0.605796	124.85	0.614614		124.85	0.365623	124.85	0.365607	124.85	0.366315		124.85	0.785804	124.85	0.825131	124.85	0.855864		124.85	0.801835	124.85	0.791176	124.85	0.786425
124.95	0.522104	124.95	0.557431	124.95	0.587393		124.95	0.598168	124.95	0.606321	124.95	0.6153		124.95	0.365388	124.95	0.36551	124.95	0.366346		124.95	0.786412	124.95	0.825407	124.95	0.856149		124.95	0.802251	124.95	0.791746	124.95	0.786689
125.05	0.522544	125.05	0.557217	125.05	0.588099		125.05	0.598847	125.05	0.606945	125.05	0.615566		125.05	0.365781	125.05	0.365502	125.05	0.366241		125.05	0.786764	125.05	0.826743	125.05	0.856835		125.05	0.8026	125.05	0.791018	125.05	0.7873
125.15	0.522256	125.15	0.557412	125.15	0.587218		125.15	0.599086	125.15	0.606619	125.15	0.615871		125.15	0.365883	125.15	0.36597	125.15	0.366554		125.15	0.78695	125.15	0.827112	125.15	0.85717		125.15	0.802518	125.15	0.791496	125.15	0.787302
125.25	0.522011	125.25	0.557412	125.25	0.588064		125.25	0.599251	125.25	0.607166	125.25	0.615777		125.25	0.366274	125.25	0.365852	125.25	0.366636		125.25	0.787634	125.25	0.827253	125.25	0.858053		125.25	0.80254	125.25	0.791594	125.25	0.78749
125.35	0.522471	125.35	0.557217	125.35	0.587842		125.35	0.599689	125.35	0.607584	125.35	0.616189		125.35	0.366528	125.35	0.366164	125.35	0.36742		125.35	0.788272	125.35	0.827583	125.35	0.858026		125.35	0.802992	125.35	0.791562	125.35	0.787397
125.45	0.522147	125.45	0.557173	125.45	0.58783		125.45	0.599942	125.45	0.60733	125.45	0.616513		125.45	0.36637	125.45	0.366164	125.45	0.366942		125.45	0.788438	125.45	0.828142	125.45	0.858881		125.45	0.803248	125.45	0.792173	125.45	0.78754
125.55	0.522802	125.55	0.55741	125.55	0.588399		125.55	0.599922	125.55	0.607426	125.55	0.616891		125.55	0.366662	125.55	0.366819	125.55	0.367144		125.55	0.788671	125.55	0.829308	125.55	0.859322		125.55	0.803025	125.55	0.79193	125.55	0.787661
125.65	0.522044	125.65	0.557758	125.65	0.587968		125.65	0.6004	125.65	0.608163	125.65	0.616682		125.65	0.36673	125.65	0.36687	125.65	0.367363		125.65	0.789295	125.65	0.829054	125.65	0.859871		125.65	0.80336	125.65	0.792252	125.65	0.788055
125.75	0.522622	125.75	0.556922	125.75	0.587659		125.75	0.600328	125.75	0.608232	125.75	0.617361		125.75	0.366695	125.75	0.366847	125.75	0.367104		125.75	0.789919	125.75	0.829958	125.75	0.860249		125.75	0.803806	125.75	0.792664	125.75	0.78785
125.85	0.521977	125.85	0.556813	125.85	0.588117		125.85	0.600577	125.85	0.607959	125.85	0.6177		125.85	0.367175	125.85	0.366648	125.85	0.367871		125.85	0.790465	125.85	0.830656	125.85	0.860658		125.85	0.803724	125.85	0.792679	125.85	0.788049
125.95	0.522267	125.95	0.557413	125.95	0.587993		125.95	0.600577	125.95	0.608399	125.95	0.617425		125.95	0.366951	125.95	0.366644	125.95	0.367662		125.95	0.79096	125.95	0.831111	125.95	0.861105		125.95	0.803555	125.95	0.792674	125.95	0.788048
126.05	0.522195	126.05	0.557286	126.05	0.588675		126.05	0.600724	126.05	0.608984	126.05	0.617571		126.05	0.367524	126.05	0.366758	126.05	0.367762		126.05	0.79101	126.05	0.831203	126.05	0.861657		126.05	0.803865	126.05	0.793124	126.05	0.788928
126.15	0.522596	126.15	0.557217	126.15	0.587857		126.15	0.601364	126.15	0.609499	126.15	0.61825		126.15	0.367308	126.15	0.367381	126.15	0.368022		126.15	0.791806	126.15	0.831729	126.15	0.861984		126.15	0.804264	126.15	0.793008	126.15	0.789221
126.25	0.522704	126.25	0.557643	126.25	0.587952		126.25	0.601348	126.25	0.609307	126.25	0.61844		126.25	0.36759	126.25	0.367132	126.25	0.367857		126.25	0.791586	126.25	0.832261	126.25	0.862787		126.25	0.804006	126.25	0.793308	126.25	0.788654
126.35	0.522713	126.35	0.557449	126.35	0.588478		126.35	0.602088	126.35	0.609395	126.35	0.61848		126.35	0.368205	126.35	0.367618	126.35	0.367776		126.35	0.792307	126.35	0.832664	126.35	0.863179		126.35	0.804666	126.35	0.793864	126.35	0.789104
126.45	0.522453	126.45	0.557193	126.45	0.588241		126.45	0.602053	126.45	0.609945	126.45	0.618313		126.45	0.367436	126.45	0.367325	126.45	0.368425		126.45	0.792582	126.45	0.833365	126.45	0.863618		126.45	0.80412	126.45	0.79365	126.45	0.788866
126.55	0.522452	126.55	0.557372	126.55	0.588934		126.55	0.602217	126.55	0.609874	126.55	0.618867		126.55	0.367982	126.55	0.3676	126.55	0.36917		126.55	0.793198	126.55	0.83298	126.55	0.864409		126.55	0.804892	126.55	0.793802	126.55	0.789247
126.65	0.522005	126.65	0.557323	126.65	0.588623		126.65	0.602518	126.65	0.609869	126.65	0.619055		126.65	0.368065	126.65	0.367509	126.65	0.368367		126.65	0.794014	126.65	0.83429	126.65	0.86451		126.65	0.80485	126.65	0.793974	126.65	0.789308
126.75	0.522571	126.75	0.557164	126.75	0.588627		126.75	0.602282	126.75	0.61045	126.75	0.619332		126.75	0.368154	126.75	0.367846	126.75	0.368288		126.75	0.794509	126.75	0.834343	126.75	0.86477		126.75	0.804716	126.75	0.793909	126.75	0.789204
126.85	0.522411	126.85	0.557195	126.85	0.588452		126.85	0.603166	126.85	0.610638	126.85	0.61955		126.85	0.368628	126.85	0.367966	126.85	0.369163		126.85	0.794584	126.85	0.83562	126.85	0.865555		126.85	0.804895	126.85	0.794105	126.85	0.789921
126.95	0.522545	126.95	0.557337	126.95	0.588899		126.95	0.603187	126.95	0.611077	126.95	0.619872		126.95	0.368222	126.95	0.368036	126.95	0.36856		126.95	0.795766	126.95	0.83542	126.95	0.865349		126.95	0.805685	126.95	0.794545	126.95	0.790054
127.05	0.52228	127.05	0.556916	127.05	0.58898		127.05	0.603714	127.05	0.611221	127.05	0.620359		127.05	0.368647	127.05	0.368178	127.05	0.369028		127.05	0.795662	127.05	0.835618	127.05	0.866818		127.05	0.805313	127.05	0.794195	127.05	0.790274
127.15	0.522843	127.15	0.557175	127.15	0.588762		127.15	0.603705	127.15	0.61153	127.15	0.62036		127.15	0.3682	127.15	0.36844	127.15	0.369291		127.15	0.795692	127.15	0.836576	127.15	0.867224		127.15	0.805557	127.15	0.794868	127.15	0.790507
127.25	0.522758	127.25	0.557167	127.25	0.588784		127.25	0.604007	127.25	0.611998	127.25	0.620081		127.25	0.368528	127.25	0.36895	127.25	0.368447		127.25	0.79635	127.25	0.837228	127.25	0.867712		127.25	0.805837	127.25	0.795177	127.25	0.789995
127.35	0.52239	127.35	0.556695	127.35	0.588867		127.35	0.604559	127.35	0.611787	127.35	0.62042		127.35	0.36874	127.35	0.368937	127.35	0.369792		127.35	0.796985	127.35	0.837428	127.35	0.867878		127.35	0.806491	127.35	0.795006	127.35	0.790507
127.45	0.522647	127.45	0.557276	127.45	0.589219		127.45	0.604898	127.45	0.61216	127.45	0.620776		127.45	0.368778	127.45	0.368781	127.45	0.369606		127.45	0.797107	127.45	0.837629	127.45	0.868295		127.45	0.806433	127.45	0.795075	127.45	0.790288
127.55	0.522401	127.55	0.557133	127.55	0.589024		127.55	0.60477	127.55	0.612362	127.55	0.621146		127.55	0.368456	127.55	0.368899	127.55	0.369884		127.55	0.797432	127.55	0.838562	127.55	0.868987		127.55	0.806455	127.55	0.794995	127.55	0.791102
127.65	0.522697	127.65	0.557221	127.65	0.589296		127.65	0.604908	127.65	0.612514	127.65	0.621556		127.65	0.36937	127.65	0.368947	127.65	0.369833		127.65	0.798188	127.65	0.838593	127.65	0.869821		127.65	0.806393	127.65	0.795824	127.65	0.790597
127.75	0.522774	127.75	0.557166	127.75	0.589422		127.75	0.605075	127.75	0.612991	127.75	0.622083		127.75	0.369277	127.75	0.36899	127.75	0.37017		127.75	0.798667	127.75	0.839516	127.75	0.869599		127.75	0.806514	127.75	0.795794	127.75	0.791017
127.85	0.522263	127.85	0.556806	127.85	0.589304		127.85	0.605283	127.85	0.613179	127.85	0.621708		127.85	0.369474	127.85	0.369209	127.85	0.370657		127.85	0.799182	127.85	0.839333	127.85	0.870523		127.85	0.807121	127.85	0.795902	127.85	0.791339
127.95	0.522695	127.95	0.557026	127.95	0.588681		127.95	0.605591	127.95	0.613169	127.95	0.621717		127.95	0.369423	127.95	0.369252	127.95	0.370144		127.95	0.799404	127.95	0.840484	127.95	0.871178		127.95	0.806922	127.95	0.796154	127.95	0.791409
128.05	0.522543	128.05	0.557183	128.05	0.5891		128.05	0.605953	128.05	0.613549	128.05	0.622429		128.05	0.369321	128.05	0.36937	128.05	0.3707		128.05	0.800049	128.05	0.840923	128.05	0.871206		128.05	0.807117	128.05	0.796437	128.05	0.791283
128.15	0.522656	128.15	0.55748	128.15	0.589156		128.15	0.606502	128.15	0.613945	128.15	0.622894		128.15	0.36952	128.15	0.369576	128.15	0.370086		128.15	0.800418	128.15	0.841586	128.15	0.87166		128.15	0.807337	128.15	0.796702	128.15	0.791165
128.25	0.52289	128.25	0.55723	128.25	0.589571		128.25	0.606345	128.25	0.614115	128.25	0.623112		128.25	0.370139	128.25	0.369554	128.25	0.370465		128.25	0.800738	128.25	0.841402	128.25	0.872375		128.25	0.807305	128.25	0.796316	128.25	0.791306
128.35	0.522372	128.35	0.557336	128.35	0.589212		128.35	0.606482	128.35	0.613994	128.35	0.622974		128.35	0.369947	128.35	0.369744	128.35	0.370727		128.35	0.800731	128.35	0.842454	128.35	0.872776		128.35	0.807497	128.35	0.796667	128.35	0.791563
128.45	0.522804	128.45	0.557384	128.45	0.589872		128.45	0.606281	128.45	0.614221	128.45	0.623192		128.45	0.369931	128.45	0.370178	128.45	0.370494		128.45	0.801244	128.45	0.842634	128.45	0.873797		128.45	0.80757	128.45	0.796614	128.45	0.792072
128.55	0.522569	128.55	0.557191	128.55	0.589574		128.55	0.607414	128.55	0.614979	128.55	0.623757		128.55	0.370494	128.55	0.369815	128.55	0.371278		128.55	0.802022	128.55	0.842422	128.55	0.873666		128.55	0.808028	128.55	0.796929	128.55	0.792344
128.65	0.522657	128.65	0.557083	128.65	0.58946		128.65	0.607386	128.65	0.614764	128.65	0.623934		128.65	0.370223	128.65	0.369643	128.65	0.371373		128.65	0.80242	128.65	0.843759	128.65	0.874348		128.65	0.808424	128.65	0.797308	128.65	0.792408
128.75	0.522802	128.75	0.557401	128.75	0.589637		128.75	0.607595	128.75	0.615169	128.75	0.623727		128.75	0.370779	128.75	0.370618	128.75	0.371336		128.75	0.802977	128.75	0.844122	128.75	0.875068		128.75	0.8083	128.75	0.797281	128.75	0.792541
128.85	0.522526	128.85	0.557109	128.85	0.589333		128.85	0.607498	128.85	0.615601	128.85	0.62432		128.85	0.370565	128.85	0.370786	128.85	0.371146		128.85	0.803255	128.85	0.844677	128.85	0.875422		128.85	0.808365	128.85	0.797714	128.85	0.792502
128.95	0.522934	128.95	0.557054	128.95	0.589562		128.95	0.608241	128.95	0.615716	128.95	0.623927		128.95	0.370583	128.95	0.370511	128.95	0.371572		128.95	0.803997	128.95	0.844892	128.95	0.875932		128.95	0.808969	128.95	0.797598	128.95	0.792431
129.05	0.522465	129.05	0.55747	129.05	0.589686		129.05	0.608031	129.05	0.615967	129.05	0.624754		129.05	0.370645	129.05	0.370222	129.05	0.371596		129.05	0.804405	129.05	0.845214	129.05	0.876095		129.05	0.809069	129.05	0.797733	129.05	0.792733
129.15	0.523009	129.15	0.55728	129.15	0.589919		129.15	0.608024	129.15	0.616011	129.15	0.624573		129.15	0.371009	129.15	0.370544	129.15	0.372124		129.15	0.804612	129.15	0.845956	129.15	0.87717		129.15	0.808771	129.15	0.798072	129.15	0.792823
129.25	0.522847	129.25	0.557524	129.25	0.590155		129.25	0.6085	129.25	0.616704	129.25	0.62507		129.25	0.37113	129.25	0.37101	129.25	0.372026		129.25	0.805267	129.25	0.846179	129.25	0.877669		129.25	0.808908	129.25	0.798088	129.25	0.79283
129.35	0.522543	129.35	0.557496	129.35	0.589678		129.35	0.608834	129.35	0.616519	129.35	0.62563		129.35	0.371592	129.35	0.370778	129.35	0.372292		129.35	0.805744	129.35	0.846524	129.35	0.878002		129.35	0.809164	129.35	0.798093	129.35	0.793203
129.45	0.522908	129.45	0.557193	129.45	0.59004		129.45	0.609047	129.45	0.616953	129.45	0.625237		129.45	0.371069	129.45	0.370715	129.45	0.372295		129.45	0.806192	129.45	0.847302	129.45	0.87807		129.45	0.809557	129.45	0.798689	129.45	0.793296
129.55	0.523177	129.55	0.557731	129.55	0.589864		129.55	0.609016	129.55	0.617206	129.55	0.625279		129.55	0.371507	129.55	0.371328	129.55	0.372491		129.55	0.806485	129.55	0.847723	129.55	0.879228		129.55	0.809573	129.55	0.798413	129.55	0.793132
129.65	0.523292	129.65	0.557681	129.65	0.590043		129.65	0.609543	129.65	0.617225	129.65	0.625816		129.65	0.371749	129.65	0.371158	129.65	0.372569		129.65	0.806849	129.65	0.848827	129.65	0.87956		129.65	0.809409	129.65	0.798561	129.65	0.793596
129.75	0.523277	129.75	0.557624	129.75	0.590225		129.75	0.609692	129.75	0.61791	129.75	0.626209		129.75	0.371584	129.75	0.371419	129.75	0.372331		129.75	0.807665	129.75	0.847968	129.75	0.880024		129.75	0.8096	129.75	0.79855	129.75	0.793554
129.85	0.52331	129.85	0.557403	129.85	0.590198		129.85	0.610302	129.85	0.618008	129.85	0.626565		129.85	0.371946	129.85	0.371725	129.85	0.373451		129.85	0.807561	129.85	0.84909	129.85	0.880582		129.85	0.810206	129.85	0.79892	129.85	0.79381
129.95	0.523091	129.95	0.557726	129.95	0.589998		129.95	0.610114	129.95	0.618065	129.95	0.626784		129.95	0.371872	129.95	0.371794	129.95	0.372952		129.95	0.808038	129.95	0.849922	129.95	0.881271		129.95	0.809709	129.95	0.799445	129.95	0.793845
130.05	0.523318	130.05	0.557786	130.05	0.590228		130.05	0.610986	130.05	0.618196	130.05	0.626493		130.05	0.37174	130.05	0.37171	130.05	0.373317		130.05	0.808505	130.05	0.850124	130.05	0.881989		130.05	0.81011	130.05	0.799165	130.05	0.793487
130.15	0.523282	130.15	0.557823	130.15	0.590423		130.15	0.610591	130.15	0.619074	130.15	0.626965		130.15	0.372295	130.15	0.371269	130.15	0.373052		130.15	0.809708	130.15	0.850453	130.15	0.881876		130.15	0.810733	130.15	0.799154	130.15	0.794457
130.25	0.52341	130.25	0.557938	130.25	0.590284		130.25	0.610829	130.25	0.619258	130.25	0.627318		130.25	0.372059	130.25	0.371765	130.25	0.373264		130.25	0.809548	130.25	0.8511	130.25	0.882864		130.25	0.810783	130.25	0.799741	130.25	0.794484
130.35	0.5234	130.35	0.557915	130.35	0.590324		130.35	0.611256	130.35	0.618677	130.35	0.627215		130.35	0.372824	130.35	0.372032	130.35	0.373456		130.35	0.80979	130.35	0.851852	130.35	0.883512		130.35	0.810588	130.35	0.799884	130.35	0.794729
130.45	0.523317	130.45	0.55799	130.45	0.590156		130.45	0.611407	130.45	0.619553	130.45	0.627697		130.45	0.372226	130.45	0.372523	130.45	0.373505		130.45	0.810835	130.45	0.85195	130.45	0.884123		130.45	0.810903	130.45	0.799676	130.45	0.794536
130.55	0.523634	130.55	0.55787	130.55	0.590353		130.55	0.612056	130.55	0.619507	130.55	0.627614		130.55	0.372763	130.55	0.372042	130.55	0.373291		130.55	0.810957	130.55	0.852606	130.55	0.884581		130.55	0.811075	130.55	0.800379	130.55	0.794748
130.65	0.523317	130.65	0.557815	130.65	0.590913		130.65	0.611902	130.65	0.620072	130.65	0.628194		130.65	0.372572	130.65	0.372739	130.65	0.374183		130.65	0.811509	130.65	0.853237	130.65	0.88494		130.65	0.811196	130.65	0.799924	130.65	0.79468
130.75	0.523313	130.75	0.558059	130.75	0.590545		130.75	0.611928	130.75	0.620191	130.75	0.628262		130.75	0.372613	130.75	0.372965	130.75	0.374301		130.75	0.811841	130.75	0.853557	130.75	0.886052		130.75	0.811839	130.75	0.800514	130.75	0.795227
130.85	0.523973	130.85	0.55805	130.85	0.590578		130.85	0.61238	130.85	0.620371	130.85	0.628778		130.85	0.372708	130.85	0.373248	130.85	0.373866		130.85	0.812264	130.85	0.854107	130.85	0.88633		130.85	0.81125	130.85	0.800785	130.85	0.795042
130.95	0.523894	130.95	0.558433	130.95	0.590602		130.95	0.613017	130.95	0.620712	130.95	0.628556		130.95	0.372909	130.95	0.372774	130.95	0.374479		130.95	0.812411	130.95	0.853781	130.95	0.886066		130.95	0.811556	130.95	0.800978	130.95	0.795206
131.05	0.523626	131.05	0.55802	131.05	0.590852		131.05	0.612781	131.05	0.62078	131.05	0.629476		131.05	0.373399	131.05	0.372639	131.05	0.373995		131.05	0.812967	131.05	0.854936	131.05	0.886918		131.05	0.81209	131.05	0.800492	131.05	0.795422
131.15	0.523574	131.15	0.558576	131.15	0.590805		131.15	0.613077	131.15	0.621437	131.15	0.629109		131.15	0.372899	131.15	0.37324	131.15	0.374311		131.15	0.813238	131.15	0.855443	131.15	0.887967		131.15	0.812366	131.15	0.800815	131.15	0.795555
131.25	0.523922	131.25	0.558228	131.25	0.590653		131.25	0.613285	131.25	0.621812	131.25	0.628694		131.25	0.373297	131.25	0.373106	131.25	0.374242		131.25	0.813881	131.25	0.856103	131.25	0.888433		131.25	0.811728	131.25	0.801334	131.25	0.795909
131.35	0.523885	131.35	0.558087	131.35	0.591245		131.35	0.613502	131.35	0.621828	131.35	0.629614		131.35	0.373306	131.35	0.37304	131.35	0.374585		131.35	0.814371	131.35	0.855977	131.35	0.888564		131.35	0.812017	131.35	0.801135	131.35	0.796167
131.45	0.523468	131.45	0.558441	131.45	0.591132		131.45	0.613865	131.45	0.621724	131.45	0.630172		131.45	0.373617	131.45	0.373098	131.45	0.374877		131.45	0.814783	131.45	0.856887	131.45	0.889088		131.45	0.812558	131.45	0.800907	131.45	0.796319
131.55	0.523788	131.55	0.558434	131.55	0.590962		131.55	0.613888	131.55	0.621931	131.55	0.630103		131.55	0.37367	131.55	0.373834	131.55	0.375114		131.55	0.815372	131.55	0.857216	131.55	0.890157		131.55	0.812934	131.55	0.801485	131.55	0.796416
131.65	0.523421	131.65	0.558693	131.65	0.591161		131.65	0.614251	131.65	0.62222	131.65	0.630459		131.65	0.373362	131.65	0.373564	131.65	0.374655		131.65	0.815644	131.65	0.857693	131.65	0.890454		131.65	0.812984	131.65	0.801345	131.65	0.796694
131.75	0.523941	131.75	0.558657	131.75	0.591187		131.75	0.614301	131.75	0.622648	131.75	0.630683		131.75	0.373783	131.75	0.374007	131.75	0.37559		131.75	0.81643	131.75	0.858195	131.75	0.890943		131.75	0.813235	131.75	0.802125	131.75	0.796855
131.85	0.523858	131.85	0.558792	131.85	0.591742		131.85	0.614933	131.85	0.623125	131.85	0.631248		131.85	0.37413	131.85	0.373945	131.85	0.374857		131.85	0.816428	131.85	0.858363	131.85	0.891128		131.85	0.813142	131.85	0.801562	131.85	0.797057
131.95	0.524389	131.95	0.558845	131.95	0.591232		131.95	0.615101	131.95	0.623306	131.95	0.630668		131.95	0.374207	131.95	0.374292	131.95	0.37543		131.95	0.816711	131.95	0.859178	131.95	0.892022		131.95	0.813308	131.95	0.802054	131.95	0.796897
132.05	0.524203	132.05	0.558913	132.05	0.591336		132.05	0.614855	132.05	0.623585	132.05	0.631254		132.05	0.374111	132.05	0.373851	132.05	0.375378		132.05	0.817589	132.05	0.859487	132.05	0.892292		132.05	0.813042	132.05	0.80181	132.05	0.79742
132.15	0.524285	132.15	0.558186	132.15	0.591175		132.15	0.615435	132.15	0.623515	132.15	0.631561		132.15	0.374735	132.15	0.374611	132.15	0.375725		132.15	0.818206	132.15	0.860255	132.15	0.892987		132.15	0.813571	132.15	0.802023	132.15	0.797675
132.25	0.524202	132.25	0.558529	132.25	0.591513		132.25	0.615604	132.25	0.623928	132.25	0.63181		132.25	0.374687	132.25	0.374524	132.25	0.375565		132.25	0.818079	132.25	0.860394	132.25	0.893183		132.25	0.813958	132.25	0.80222	132.25	0.797481
132.35	0.524186	132.35	0.559191	132.35	0.591035		132.35	0.615611	132.35	0.623938	132.35	0.632175		132.35	0.375048	132.35	0.374424	132.35	0.375831		132.35	0.818586	132.35	0.861134	132.35	0.893765		132.35	0.81348	132.35	0.802477	132.35	0.797711
132.45	0.524242	132.45	0.558963	132.45	0.591413		132.45	0.615555	132.45	0.624523	132.45	0.632289		132.45	0.375284	132.45	0.374394	132.45	0.375527		132.45	0.819467	132.45	0.862085	132.45	0.89445		132.45	0.813795	132.45	0.802242	132.45	0.797851
132.55	0.524319	132.55	0.558853	132.55	0.591649		132.55	0.616532	132.55	0.625057	132.55	0.632394		132.55	0.374844	132.55	0.374504	132.55	0.375821		132.55	0.819914	132.55	0.861836	132.55	0.894426		132.55	0.814212	132.55	0.802853	132.55	0.797794
132.65	0.524333	132.65	0.558944	132.65	0.591688		132.65	0.615989	132.65	0.624763	132.65	0.633011		132.65	0.375039	132.65	0.374695	132.65	0.376049		132.65	0.819807	132.65	0.862677	132.65	0.894931		132.65	0.814365	132.65	0.802488	132.65	0.798069
132.75	0.524439	132.75	0.559265	132.75	0.591426		132.75	0.616351	132.75	0.624912	132.75	0.633013		132.75	0.375786	132.75	0.374624	132.75	0.376357		132.75	0.820391	132.75	0.862947	132.75	0.895832		132.75	0.814422	132.75	0.802798	132.75	0.798402
132.85	0.52488	132.85	0.559108	132.85	0.591225		132.85	0.616655	132.85	0.625394	132.85	0.632978		132.85	0.37554	132.85	0.375005	132.85	0.376496		132.85	0.820777	132.85	0.863736	132.85	0.896515		132.85	0.814296	132.85	0.803448	132.85	0.798519
132.95	0.524566	132.95	0.559111	132.95	0.592053		132.95	0.617159	132.95	0.625354	132.95	0.633276		132.95	0.375992	132.95	0.375402	132.95	0.37636		132.95	0.821225	132.95	0.86364	132.95	0.896924		132.95	0.814277	132.95	0.80338	132.95	0.798228
133.05	0.524478	133.05	0.558985	133.05	0.592189		133.05	0.617535	133.05	0.62547	133.05	0.63349		133.05	0.375575	133.05	0.375405	133.05	0.376921		133.05	0.821654	133.05	0.864508	133.05	0.897119		133.05	0.814877	133.05	0.803344	133.05	0.798938
133.15	0.524726	133.15	0.559606	133.15	0.592241		133.15	0.61771	133.15	0.626137	133.15	0.633531		133.15	0.37598	133.15	0.374998	133.15	0.37684		133.15	0.821886	133.15	0.864931	133.15	0.897784		133.15	0.815196	133.15	0.803037	133.15	0.79892
133.25	0.524491	133.25	0.559699	133.25	0.591554		133.25	0.617909	133.25	0.626423	133.25	0.634206		133.25	0.376058	133.25	0.375356	133.25	0.377013		133.25	0.822211	133.25	0.865812	133.25	0.898481		133.25	0.815262	133.25	0.803837	133.25	0.798634
133.35	0.524517	133.35	0.559325	133.35	0.591829		133.35	0.618251	133.35	0.626751	133.35	0.634188		133.35	0.375858	133.35	0.375727	133.35	0.376733		133.35	0.823195	133.35	0.86564	133.35	0.898721		133.35	0.815515	133.35	0.803471	133.35	0.799283
133.45	0.524445	133.45	0.559531	133.45	0.592119		133.45	0.618268	133.45	0.626696	133.45	0.634199		133.45	0.376093	133.45	0.375631	133.45	0.377174		133.45	0.823643	133.45	0.866357	133.45	0.899134		133.45	0.815621	133.45	0.803961	133.45	0.799386
133.55	0.524861	133.55	0.559702	133.55	0.591893		133.55	0.61812	133.55	0.627021	133.55	0.634959		133.55	0.376143	133.55	0.37556	133.55	0.376944		133.55	0.823733	133.55	0.866954	133.55	0.899924		133.55	0.815628	133.55	0.804104	133.55	0.799597
133.65	0.524776	133.65	0.559167	133.65	0.591909		133.65	0.618423	133.65	0.627649	133.65	0.634775		133.65	0.376213	133.65	0.375975	133.65	0.377319		133.65	0.824231	133.65	0.867128	133.65	0.900428		133.65	0.815918	133.65	0.80415	133.65	0.799627
133.75	0.524712	133.75	0.559508	133.75	0.591949		133.75	0.619073	133.75	0.627378	133.75	0.634584		133.75	0.376745	133.75	0.375802	133.75	0.377508		133.75	0.82496	133.75	0.868023	133.75	0.900881		133.75	0.816154	133.75	0.804269	133.75	0.799517
133.85	0.524417	133.85	0.559534	133.85	0.592132		133.85	0.619315	133.85	0.627781	133.85	0.635304		133.85	0.376746	133.85	0.376407	133.85	0.377822		133.85	0.825145	133.85	0.868074	133.85	0.901376		133.85	0.816529	133.85	0.804255	133.85	0.799777
133.95	0.524782	133.95	0.559795	133.95	0.591923		133.95	0.619404	133.95	0.627733	133.95	0.635439		133.95	0.376601	133.95	0.376663	133.95	0.378021		133.95	0.825611	133.95	0.86866	133.95	0.901852		133.95	0.816441	133.95	0.804584	133.95	0.80039
134.05	0.52511	134.05	0.559715	134.05	0.592312		134.05	0.619773	134.05	0.628251	134.05	0.635271		134.05	0.376211	134.05	0.376582	134.05	0.377863		134.05	0.826467	134.05	0.869046	134.05	0.901923		134.05	0.816341	134.05	0.804296	134.05	0.800512
134.15	0.524796	134.15	0.559785	134.15	0.592455		134.15	0.620559	134.15	0.628482	134.15	0.636341		134.15	0.376936	134.15	0.376467	134.15	0.378007		134.15	0.826254	134.15	0.869901	134.15	0.902578		134.15	0.817094	134.15	0.804991	134.15	0.800972
134.25	0.525012	134.25	0.559602	134.25	0.592267		134.25	0.620332	134.25	0.628655	134.25	0.636012		134.25	0.376696	134.25	0.376977	134.25	0.378319		134.25	0.826923	134.25	0.869939	134.25	0.903386		134.25	0.817303	134.25	0.804735	134.25	0.800325
134.35	0.525171	134.35	0.559812	134.35	0.592633		134.35	0.620516	134.35	0.628613	134.35	0.63616		134.35	0.377229	134.35	0.376469	134.35	0.377796		134.35	0.827448	134.35	0.870606	134.35	0.903543		134.35	0.817212	134.35	0.804821	134.35	0.800835
134.45	0.525045	134.45	0.560022	134.45	0.592654		134.45	0.62052	134.45	0.6293	134.45	0.636424		134.45	0.377709	134.45	0.376862	134.45	0.378419		134.45	0.827908	134.45	0.871248	134.45	0.904436		134.45	0.817464	134.45	0.80503	134.45	0.800849
134.55	0.525375	134.55	0.560027	134.55	0.592527		134.55	0.621101	134.55	0.629721	134.55	0.637195		134.55	0.377201	134.55	0.377206	134.55	0.378202		134.55	0.828452	134.55	0.871696	134.55	0.904693		134.55	0.817165	134.55	0.804976	134.55	0.801364
134.65	0.525403	134.65	0.559827	134.65	0.592772		134.65	0.621455	134.65	0.629597	134.65	0.637209		134.65	0.376941	134.65	0.37732	134.65	0.37893		134.65	0.829097	134.65	0.871995	134.65	0.90491		134.65	0.817634	134.65	0.805354	134.65	0.801273
134.75	0.525163	134.75	0.560125	134.75	0.592659		134.75	0.621272	134.75	0.629555	134.75	0.637447		134.75	0.377629	134.75	0.376897	134.75	0.378682		134.75	0.828716	134.75	0.872866	134.75	0.905805		134.75	0.817566	134.75	0.805687	134.75	0.801231
134.85	0.52532	134.85	0.56003	134.85	0.592535		134.85	0.621307	134.85	0.629827	134.85	0.637314		134.85	0.377802	134.85	0.377809	134.85	0.379215		134.85	0.829497	134.85	0.873172	134.85	0.906033		134.85	0.817913	134.85	0.805784	134.85	0.80156
134.95	0.525056	134.95	0.560183	134.95	0.592525		134.95	0.621846	134.95	0.630272	134.95	0.637818		134.95	0.378164	134.95	0.377627	134.95	0.378103		134.95	0.830081	134.95	0.873089	134.95	0.906678		134.95	0.818076	134.95	0.805554	134.95	0.801677
135.05	0.525768	135.05	0.560241	135.05	0.593144		135.05	0.621979	135.05	0.63064	135.05	0.638265		135.05	0.377604	135.05	0.3773	135.05	0.378898		135.05	0.830278	135.05	0.874095	135.05	0.907245		135.05	0.81845	135.05	0.805651	135.05	0.801706
135.15	0.525543	135.15	0.560216	135.15	0.592638		135.15	0.621965	135.15	0.630631	135.15	0.638493		135.15	0.37833	135.15	0.377765	135.15	0.379369		135.15	0.830877	135.15	0.874423	135.15	0.907875		135.15	0.818277	135.15	0.805744	135.15	0.801604
135.25	0.525403	135.25	0.56048	135.25	0.592515		135.25	0.622439	135.25	0.631009	135.25	0.638209		135.25	0.37828	135.25	0.378107	135.25	0.379427		135.25	0.831428	135.25	0.875003	135.25	0.908655		135.25	0.81843	135.25	0.805962	135.25	0.802093
135.35	0.525775	135.35	0.560653	135.35	0.592513		135.35	0.622855	135.35	0.631122	135.35	0.638896		135.35	0.37876	135.35	0.378127	135.35	0.379589		135.35	0.831871	135.35	0.87514	135.35	0.908609		135.35	0.818713	135.35	0.806376	135.35	0.80232
135.45	0.525762	135.45	0.560411	135.45	0.592667		135.45	0.622933	135.45	0.630268	135.45	0.63926		135.45	0.378477	135.45	0.37807	135.45	0.379476		135.45	0.832117	135.45	0.875453	135.45	0.909119		135.45	0.81913	135.45	0.80614	135.45	0.802221
135.55	0.526028	135.55	0.560706	135.55	0.592858		135.55	0.623156	135.55	0.631398	135.55	0.639075		135.55	0.378842	135.55	0.37833	135.55	0.379319		135.55	0.832477	135.55	0.876417	135.55	0.910101		135.55	0.819111	135.55	0.80674	135.55	0.802391
135.65	0.52616	135.65	0.560169	135.65	0.593144		135.65	0.623495	135.65	0.631852	135.65	0.639145		135.65	0.379265	135.65	0.378941	135.65	0.379051		135.65	0.832914	135.65	0.877271	135.65	0.910895		135.65	0.818684	135.65	0.806873	135.65	0.802497
135.75	0.525979	135.75	0.560296	135.75	0.59304		135.75	0.623414	135.75	0.632258	135.75	0.639352		135.75	0.378817	135.75	0.378671	135.75	0.379572		135.75	0.833796	135.75	0.877578	135.75	0.910536		135.75	0.819572	135.75	0.807123	135.75	0.802475
135.85	0.525988	135.85	0.560517	135.85	0.592839		135.85	0.623638	135.85	0.63239	135.85	0.640105		135.85	0.379613	135.85	0.378657	135.85	0.380021		135.85	0.833524	135.85	0.877769	135.85	0.91137		135.85	0.819648	135.85	0.807188	135.85	0.802889
135.95	0.525641	135.95	0.560603	135.95	0.592934		135.95	0.624048	135.95	0.632069	135.95	0.640066		135.95	0.379248	135.95	0.378931	135.95	0.379862		135.95	0.834092	135.95	0.878624	135.95	0.911698		135.95	0.819877	135.95	0.807417	135.95	0.802789
136.05	0.526045	136.05	0.560926	136.05	0.592794		136.05	0.624005	136.05	0.632614	136.05	0.640189		136.05	0.379166	136.05	0.379089	136.05	0.379752		136.05	0.834843	136.05	0.878847	136.05	0.912323		136.05	0.820023	136.05	0.807614	136.05	0.803235
136.15	0.526024	136.15	0.560806	136.15	0.593091		136.15	0.624576	136.15	0.632992	136.15	0.640466		136.15	0.379655	136.15	0.379086	136.15	0.380303		136.15	0.83498	136.15	0.879107	136.15	0.912654		136.15	0.820045	136.15	0.807343	136.15	0.803475
136.25	0.526035	136.25	0.560368	136.25	0.593338		136.25	0.625022	136.25	0.632783	136.25	0.640875		136.25	0.379104	136.25	0.379011	136.25	0.379968		136.25	0.835203	136.25	0.880272	136.25	0.913008		136.25	0.82046	136.25	0.807581	136.25	0.80385
136.35	0.52628	136.35	0.561047	136.35	0.593164		136.35	0.625022	136.35	0.633133	136.35	0.640825		136.35	0.379965	136.35	0.378887	136.35	0.380146		136.35	0.836101	136.35	0.880534	136.35	0.913645		136.35	0.819766	136.35	0.807864	136.35	0.80342
136.45	0.526167	136.45	0.560745	136.45	0.593285		136.45	0.625151	136.45	0.633352	136.45	0.64155		136.45	0.379617	136.45	0.379292	136.45	0.380361		136.45	0.836112	136.45	0.881253	136.45	0.914204		136.45	0.820362	136.45	0.807937	136.45	0.803834
136.55	0.526085	136.55	0.56066	136.55	0.593411		136.55	0.625561	136.55	0.634185	136.55	0.641702		136.55	0.379558	136.55	0.37957	136.55	0.380369		136.55	0.836788	136.55	0.881122	136.55	0.91441		136.55	0.820469	136.55	0.807851	136.55	0.80404
136.65	0.526514	136.65	0.560866	136.65	0.593706		136.65	0.625934	136.65	0.633649	136.65	0.641369		136.65	0.379827	136.65	0.379865	136.65	0.38074		136.65	0.837397	136.65	0.881443	136.65	0.914917		136.65	0.820957	136.65	0.808211	136.65	0.804054
136.75	0.526518	136.75	0.561208	136.75	0.593176		136.75	0.626239	136.75	0.634435	136.75	0.641782		136.75	0.380218	136.75	0.379948	136.75	0.381005		136.75	0.837455	136.75	0.882472	136.75	0.915311		136.75	0.821016	136.75	0.808582	136.75	0.803632
136.85	0.526553	136.85	0.561128	136.85	0.593423		136.85	0.626124	136.85	0.634306	136.85	0.642244		136.85	0.380502	136.85	0.379778	136.85	0.380857		136.85	0.837871	136.85	0.883072	136.85	0.916084		136.85	0.820794	136.85	0.808695	136.85	0.804501
136.95	0.526744	136.95	0.561055	136.95	0.593534		136.95	0.626749	136.95	0.634821	136.95	0.642219		136.95	0.380763	136.95	0.379955	136.95	0.380955		136.95	0.83846	136.95	0.883209	136.95	0.916326		136.95	0.821394	136.95	0.809084	136.95	0.804301
137.05	0.526578	137.05	0.561289	137.05	0.594049		137.05	0.626676	137.05	0.634673	137.05	0.64249		137.05	0.380427	137.05	0.380095	137.05	0.380991		137.05	0.838905	137.05	0.883675	137.05	0.917115		137.05	0.821616	137.05	0.808898	137.05	0.804324
137.15	0.526781	137.15	0.560997	137.15	0.593826		137.15	0.626827	137.15	0.635085	137.15	0.642835		137.15	0.3805	137.15	0.380615	137.15	0.381158		137.15	0.839305	137.15	0.884689	137.15	0.917957		137.15	0.821426	137.15	0.808752	137.15	0.804939
137.25	0.526759	137.25	0.561069	137.25	0.593778		137.25	0.626774	137.25	0.635428	137.25	0.642706		137.25	0.380509	137.25	0.380173	137.25	0.381269		137.25	0.839931	137.25	0.884757	137.25	0.91842		137.25	0.821645	137.25	0.809119	137.25	0.804796
137.35	0.526405	137.35	0.561047	137.35	0.593674		137.35	0.627715	137.35	0.635651	137.35	0.643291		137.35	0.380061	137.35	0.380637	137.35	0.381333		137.35	0.84029	137.35	0.885258	137.35	0.918052		137.35	0.821883	137.35	0.80919	137.35	0.804651
137.45	0.526551	137.45	0.560791	137.45	0.593793		137.45	0.627431	137.45	0.635284	137.45	0.643665		137.45	0.38091	137.45	0.380056	137.45	0.381442		137.45	0.840716	137.45	0.886035	137.45	0.918862		137.45	0.821877	137.45	0.809497	137.45	0.80485
137.55	0.526829	137.55	0.561233	137.55	0.593965		137.55	0.62794	137.55	0.636077	137.55	0.643749		137.55	0.38087	137.55	0.380575	137.55	0.381297		137.55	0.840932	137.55	0.886555	137.55	0.919697		137.55	0.822275	137.55	0.809695	137.55	0.80559
137.65	0.526739	137.65	0.561508	137.65	0.593606		137.65	0.627938	137.65	0.636261	137.65	0.643813		137.65	0.381487	137.65	0.380772	137.65	0.381566		137.65	0.841423	137.65	0.886832	137.65	0.919893		137.65	0.82175	137.65	0.81012	137.65	0.805581
137.75	0.52686	137.75	0.561139	137.75	0.593894		137.75	0.628402	137.75	0.636583	137.75	0.643865		137.75	0.381656	137.75	0.380761	137.75	0.381809		137.75	0.842304	137.75	0.887002	137.75	0.920178		137.75	0.822531	137.75	0.810311	137.75	0.8052
137.85	0.52713	137.85	0.561454	137.85	0.594192		137.85	0.62865	137.85	0.636868	137.85	0.644735		137.85	0.381483	137.85	0.381077	137.85	0.381892		137.85	0.842367	137.85	0.887574	137.85	0.920869		137.85	0.822503	137.85	0.810214	137.85	0.804951
137.95	0.527128	137.95	0.561852	137.95	0.59407		137.95	0.628608	137.95	0.637014	137.95	0.644793		137.95	0.381554	137.95	0.381457	137.95	0.382061		137.95	0.843208	137.95	0.888597	137.95	0.921718		137.95	0.822693	137.95	0.810378	137.95	0.805632
138.05	0.526871	138.05	0.561741	138.05	0.594095		138.05	0.628932	138.05	0.637407	138.05	0.64432		138.05	0.381105	138.05	0.38163	138.05	0.381681		138.05	0.843245	138.05	0.888725	138.05	0.921857		138.05	0.822965	138.05	0.810474	138.05	0.805892
138.15	0.527375	138.15	0.561738	138.15	0.594276		138.15	0.629426	138.15	0.637393	138.15	0.644862		138.15	0.381638	138.15	0.381118	138.15	0.382043		138.15	0.843559	138.15	0.889018	138.15	0.921881		138.15	0.823069	138.15	0.810659	138.15	0.80585
138.25	0.526629	138.25	0.561683	138.25	0.594335		138.25	0.629356	138.25	0.637728	138.25	0.645185		138.25	0.382153	138.25	0.38104	138.25	0.382101		138.25	0.844036	138.25	0.889478	138.25	0.921913		138.25	0.82318	138.25	0.810635	138.25	0.806145
138.35	0.527277	138.35	0.561841	138.35	0.594478		138.35	0.62962	138.35	0.638016	138.35	0.645775		138.35	0.382685	138.35	0.381911	138.35	0.382415		138.35	0.844544	138.35	0.890611	138.35	0.923453		138.35	0.823134	138.35	0.810844	138.35	0.806402
138.45	0.527319	138.45	0.562081	138.45	0.594545		138.45	0.629497	138.45	0.638107	138.45	0.645728		138.45	0.382586	138.45	0.38206	138.45	0.381941		138.45	0.844909	138.45	0.890783	138.45	0.923988		138.45	0.823187	138.45	0.810913	138.45	0.806552
138.55	0.526986	138.55	0.561601	138.55	0.593985		138.55	0.630356	138.55	0.638412	138.55	0.646105		138.55	0.382267	138.55	0.382088	138.55	0.382723		138.55	0.845507	138.55	0.890664	138.55	0.924042		138.55	0.82376	138.55	0.811496	138.55	0.806297
138.65	0.527142	138.65	0.561901	138.65	0.594418		138.65	0.630601	138.65	0.638455	138.65	0.646123		138.65	0.382544	138.65	0.382036	138.65	0.382582		138.65	0.846275	138.65	0.891428	138.65	0.924748		138.65	0.823675	138.65	0.81139	138.65	0.806408
138.75	0.527468	138.75	0.561946	138.75	0.594445		138.75	0.630624	138.75	0.639027	138.75	0.646486		138.75	0.382565	138.75	0.381656	138.75	0.382881		138.75	0.846346	138.75	0.892105	138.75	0.925403		138.75	0.824144	138.75	0.811222	138.75	0.806564
138.85	0.527555	138.85	0.561996	138.85	0.594354		138.85	0.630637	138.85	0.639215	138.85	0.646351		138.85	0.382751	138.85	0.38258	138.85	0.382308		138.85	0.84687	138.85	0.892859	138.85	0.925743		138.85	0.824002	138.85	0.811308	138.85	0.807164
138.95	0.52725	138.95	0.561908	138.95	0.594532		138.95	0.630863	138.95	0.639262	138.95	0.647199		138.95	0.383442	138.95	0.38241	138.95	0.382936		138.95	0.847367	138.95	0.892777	138.95	0.925782		138.95	0.824498	138.95	0.811881	138.95	0.807343
139.05	0.527616	139.05	0.562039	139.05	0.594077		139.05	0.63074	139.05	0.639508	139.05	0.646988		139.05	0.382737	139.05	0.382541	139.05	0.383303		139.05	0.847345	139.05	0.893805	139.05	0.926471		139.05	0.824302	139.05	0.812014	139.05	0.806965
139.15	0.527731	139.15	0.562543	139.15	0.594826		139.15	0.63122	139.15	0.639728	139.15	0.647281		139.15	0.382953	139.15	0.382565	139.15	0.38344		139.15	0.848342	139.15	0.894632	139.15	0.927191		139.15	0.824616	139.15	0.812307	139.15	0.807349
139.25	0.527569	139.25	0.562476	139.25	0.594405		139.25	0.631476	139.25	0.640396	139.25	0.64747		139.25	0.382926	139.25	0.382989	139.25	0.383498		139.25	0.848471	139.25	0.89478	139.25	0.927257		139.25	0.824702	139.25	0.812115	139.25	0.807431
139.35	0.527184	139.35	0.562228	139.35	0.594836		139.35	0.6319	139.35	0.640235	139.35	0.647604		139.35	0.383502	139.35	0.38309	139.35	0.383677		139.35	0.849412	139.35	0.894513	139.35	0.928201		139.35	0.82488	139.35	0.812358	139.35	0.807663
139.45	0.527846	139.45	0.561645	139.45	0.594614		139.45	0.6321	139.45	0.640642	139.45	0.647679		139.45	0.383367	139.45	0.383071	139.45	0.38363		139.45	0.84924	139.45	0.895496	139.45	0.928267		139.45	0.82519	139.45	0.812389	139.45	0.807909
139.55	0.527841	139.55	0.56223	139.55	0.594638		139.55	0.632615	139.55	0.640501	139.55	0.648101		139.55	0.383236	139.55	0.383266	139.55	0.383166		139.55	0.849808	139.55	0.895903	139.55	0.928759		139.55	0.825074	139.55	0.812601	139.55	0.807855
139.65	0.527991	139.65	0.562587	139.65	0.594605		139.65	0.632792	139.65	0.640907	139.65	0.648176		139.65	0.383548	139.65	0.383607	139.65	0.383172		139.65	0.850303	139.65	0.896163	139.65	0.929653		139.65	0.825026	139.65	0.812462	139.65	0.808176
139.75	0.527831	139.75	0.562639	139.75	0.594683		139.75	0.632992	139.75	0.641291	139.75	0.648473		139.75	0.384473	139.75	0.383659	139.75	0.384153		139.75	0.850926	139.75	0.896436	139.75	0.930063		139.75	0.825643	139.75	0.812672	139.75	0.807965
139.85	0.527874	139.85	0.56254	139.85	0.594662		139.85	0.633492	139.85	0.64101	139.85	0.648799		139.85	0.383973	139.85	0.383251	139.85	0.384145		139.85	0.850934	139.85	0.897176	139.85	0.929897		139.85	0.826328	139.85	0.81281	139.85	0.807974
139.95	0.528188	139.95	0.562606	139.95	0.594937		139.95	0.633484	139.95	0.641643	139.95	0.649013		139.95	0.384124	139.95	0.384089	139.95	0.384041		139.95	0.851175	139.95	0.897777	139.95	0.931044		139.95	0.825988	139.95	0.813092	139.95	0.808168
140.05	0.528189	140.05	0.562741	140.05	0.594774		140.05	0.633333	140.05	0.641775	140.05	0.649125		140.05	0.384314	140.05	0.384021	140.05	0.384185		140.05	0.85166	140.05	0.898305	140.05	0.931633		140.05	0.82601	140.05	0.813386	140.05	0.808554
140.15	0.527581	140.15	0.562383	140.15	0.595326		140.15	0.633822	140.15	0.642087	140.15	0.649579		140.15	0.384136	140.15	0.384019	140.15	0.383771		140.15	0.852623	140.15	0.898429	140.15	0.932007		140.15	0.826166	140.15	0.81357	140.15	0.808384
140.25	0.527819	140.25	0.562582	140.25	0.595124		140.25	0.63434	140.25	0.64249	140.25	0.649953		140.25	0.384567	140.25	0.3839	140.25	0.384486		140.25	0.852719	140.25	0.899074	140.25	0.931894		140.25	0.826613	140.25	0.813907	140.25	0.808863
140.35	0.527932	140.35	0.563031	140.35	0.595521		140.35	0.634135	140.35	0.642395	140.35	0.649893		140.35	0.38471	140.35	0.383998	140.35	0.384367		140.35	0.852909	140.35	0.899947	140.35	0.933318		140.35	0.826465	140.35	0.814031	140.35	0.808959
140.45	0.528056	140.45	0.562793	140.45	0.595073		140.45	0.634475	140.45	0.642811	140.45	0.650012		140.45	0.384273	140.45	0.384249	140.45	0.384267		140.45	0.853241	140.45	0.899912	140.45	0.933653		140.45	0.826781	140.45	0.813743	140.45	0.80893
140.55	0.52839	140.55	0.56281	140.55	0.595157		140.55	0.635212	140.55	0.643173	140.55	0.650413		140.55	0.384535	140.55	0.384707	140.55	0.384316		140.55	0.853972	140.55	0.900364	140.55	0.934128		140.55	0.826748	140.55	0.814031	140.55	0.808773
140.65	0.527968	140.65	0.562779	140.65	0.594894		140.65	0.634668	140.65	0.643021	140.65	0.650573		140.65	0.384617	140.65	0.384535	140.65	0.384558		140.65	0.854674	140.65	0.901579	140.65	0.934377		140.65	0.827101	140.65	0.814056	140.65	0.809306
140.75	0.528079	140.75	0.563104	140.75	0.595315		140.75	0.634991	140.75	0.643261	140.75	0.650693		140.75	0.385392	140.75	0.384412	140.75	0.384744		140.75	0.854931	140.75	0.901991	140.75	0.935299		140.75	0.82765	140.75	0.81498	140.75	0.809325
140.85	0.528505	140.85	0.563081	140.85	0.594881		140.85	0.635482	140.85	0.644278	140.85	0.650791		140.85	0.385109	140.85	0.385243	140.85	0.385171		140.85	0.855225	140.85	0.902265	140.85	0.935261		140.85	0.827223	140.85	0.814737	140.85	0.80977
140.95	0.528352	140.95	0.563295	140.95	0.595384		140.95	0.635911	140.95	0.643701	140.95	0.65142		140.95	0.385064	140.95	0.385081	140.95	0.385185		140.95	0.855668	140.95	0.90249	140.95	0.935925		140.95	0.827323	140.95	0.81443	140.95	0.80966
141.05	0.528225	141.05	0.563248	141.05	0.595007		141.05	0.636298	141.05	0.64416	141.05	0.651528		141.05	0.385479	141.05	0.385078	141.05	0.385446		141.05	0.855629	141.05	0.902778	141.05	0.936679		141.05	0.828001	141.05	0.815016	141.05	0.809904
141.15	0.528664	141.15	0.56318	141.15	0.595258		141.15	0.63589	141.15	0.644534	141.15	0.651456		141.15	0.385683	141.15	0.385385	141.15	0.385558		141.15	0.856495	141.15	0.903717	141.15	0.937061		141.15	0.827792	141.15	0.815443	141.15	0.810025
141.25	0.528662	141.25	0.563021	141.25	0.595254		141.25	0.636178	141.25	0.644995	141.25	0.651616		141.25	0.385677	141.25	0.384926	141.25	0.385699		141.25	0.856871	141.25	0.904225	141.25	0.937463		141.25	0.828067	141.25	0.815551	141.25	0.809814
141.35	0.528676	141.35	0.563156	141.35	0.595683		141.35	0.636868	141.35	0.644865	141.35	0.652267		141.35	0.385741	141.35	0.385396	141.35	0.386203		141.35	0.857352	141.35	0.904003	141.35	0.938001		141.35	0.828247	141.35	0.815624	141.35	0.809933
141.45	0.528562	141.45	0.562836	141.45	0.595511		141.45	0.63705	141.45	0.644379	141.45	0.652393		141.45	0.385497	141.45	0.385417	141.45	0.385586		141.45	0.858098	141.45	0.904861	141.45	0.938256		141.45	0.828536	141.45	0.815209	141.45	0.810142
141.55	0.528622	141.55	0.563468	141.55	0.595526		141.55	0.636689	141.55	0.645427	141.55	0.652579		141.55	0.385558	141.55	0.385509	141.55	0.386057		141.55	0.85841	141.55	0.905456	141.55	0.938654		141.55	0.82876	141.55	0.815653	141.55	0.809979
141.65	0.528859	141.65	0.563967	141.65	0.595906		141.65	0.637159	141.65	0.645609	141.65	0.65276		141.65	0.38615	141.65	0.385385	141.65	0.386391		141.65	0.85849	141.65	0.90624	141.65	0.93926		141.65	0.828465	141.65	0.815915	141.65	0.810667
141.75	0.528727	141.75	0.563384	141.75	0.595669		141.75	0.63774	141.75	0.645591	141.75	0.652925		141.75	0.385787	141.75	0.385838	141.75	0.38622		141.75	0.859478	141.75	0.905945	141.75	0.940017		141.75	0.829016	141.75	0.816193	141.75	0.810252
141.85	0.528886	141.85	0.563239	141.85	0.59565		141.85	0.63786	141.85	0.645701	141.85	0.653508		141.85	0.386167	141.85	0.385829	141.85	0.386074		141.85	0.85959	141.85	0.906893	141.85	0.939932		141.85	0.82936	141.85	0.816334	141.85	0.810862
141.95	0.528784	141.95	0.564247	141.95	0.59584		141.95	0.638141	141.95	0.64576	141.95	0.653659		141.95	0.386689	141.95	0.386133	141.95	0.386273		141.95	0.860332	141.95	0.907613	141.95	0.94123		141.95	0.829229	141.95	0.816627	141.95	0.810601
142.05	0.528959	142.05	0.563578	142.05	0.595773		142.05	0.637971	142.05	0.646399	142.05	0.653733		142.05	0.386712	142.05	0.386614	142.05	0.38618		142.05	0.86071	142.05	0.908086	142.05	0.941125		142.05	0.829118	142.05	0.816088	142.05	0.810787
142.15	0.529122	142.15	0.563951	142.15	0.59588		142.15	0.638579	142.15	0.646161	142.15	0.653885		142.15	0.386613	142.15	0.386731	142.15	0.386858		142.15	0.8608	142.15	0.907918	142.15	0.941876		142.15	0.829521	142.15	0.816339	142.15	0.811354
142.25	0.528704	142.25	0.563919	142.25	0.596075		142.25	0.638751	142.25	0.646602	142.25	0.654247		142.25	0.386541	142.25	0.386371	142.25	0.386683		142.25	0.860941	142.25	0.908419	142.25	0.941982		142.25	0.830072	142.25	0.817171	142.25	0.811137
142.35	0.529266	142.35	0.563823	142.35	0.595963		142.35	0.638757	142.35	0.646862	142.35	0.65458		142.35	0.386924	142.35	0.386706	142.35	0.386505		142.35	0.861898	142.35	0.909271	142.35	0.942788		142.35	0.830122	142.35	0.816761	142.35	0.811548
142.45	0.529317	142.45	0.564135	142.45	0.596191		142.45	0.639013	142.45	0.647204	142.45	0.654354		142.45	0.387114	142.45	0.386779	142.45	0.387388		142.45	0.862299	142.45	0.909703	142.45	0.943384		142.45	0.829866	142.45	0.817124	142.45	0.811355
142.55	0.528873	142.55	0.563988	142.55	0.596073		142.55	0.63966	142.55	0.647366	142.55	0.654663		142.55	0.386816	142.55	0.386585	142.55	0.387548		142.55	0.862895	142.55	0.91022	142.55	0.943147		142.55	0.830383	142.55	0.817396	142.55	0.81178
142.65	0.529176	142.65	0.5637	142.65	0.596265		142.65	0.639799	142.65	0.647151	142.65	0.654899		142.65	0.387245	142.65	0.387384	142.65	0.387331		142.65	0.862913	142.65	0.910095	142.65	0.944435		142.65	0.830518	142.65	0.817224	142.65	0.811655
142.75	0.529173	142.75	0.564221	142.75	0.596471		142.75	0.639342	142.75	0.647611	142.75	0.65522		142.75	0.387331	142.75	0.386893	142.75	0.387648		142.75	0.863656	142.75	0.911439	142.75	0.945029		142.75	0.831011	142.75	0.817701	142.75	0.811976
142.85	0.529413	142.85	0.564279	142.85	0.596337		142.85	0.640049	142.85	0.648009	142.85	0.655354		142.85	0.387217	142.85	0.38774	142.85	0.387528		142.85	0.8639	142.85	0.911335	142.85	0.945364		142.85	0.830674	142.85	0.817724	142.85	0.812309
142.95	0.528967	142.95	0.564074	142.95	0.596175		142.95	0.640662	142.95	0.648449	142.95	0.655656		142.95	0.387582	142.95	0.38743	142.95	0.387195		142.95	0.864849	142.95	0.912258	142.95	0.945438		142.95	0.831127	142.95	0.817947	142.95	0.812472
143.05	0.529321	143.05	0.564261	143.05	0.596521		143.05	0.640422	143.05	0.64816	143.05	0.655609		143.05	0.388096	143.05	0.387321	143.05	0.387689		143.05	0.864488	143.05	0.913144	143.05	0.945997		143.05	0.830935	143.05	0.818299	143.05	0.812184
143.15	0.529053	143.15	0.564053	143.15	0.596653		143.15	0.640571	143.15	0.648424	143.15	0.655906		143.15	0.388147	143.15	0.387648	143.15	0.388153		143.15	0.864922	143.15	0.913385	143.15	0.946516		143.15	0.831062	143.15	0.818518	143.15	0.812614
143.25	0.52937	143.25	0.56453	143.25	0.596416		143.25	0.640795	143.25	0.649214	143.25	0.656316		143.25	0.387401	143.25	0.387808	143.25	0.387716		143.25	0.865835	143.25	0.913497	143.25	0.946943		143.25	0.831396	143.25	0.818615	143.25	0.812715
143.35	0.529221	143.35	0.564281	143.35	0.596491		143.35	0.641517	143.35	0.648989	143.35	0.656386		143.35	0.387567	143.35	0.387613	143.35	0.387986		143.35	0.865944	143.35	0.913975	143.35	0.947963		143.35	0.831541	143.35	0.818876	143.35	0.812944
143.45	0.529455	143.45	0.564786	143.45	0.59686		143.45	0.64159	143.45	0.649409	143.45	0.656684		143.45	0.388016	143.45	0.388267	143.45	0.388474		143.45	0.866895	143.45	0.914491	143.45	0.947818		143.45	0.831603	143.45	0.818917	143.45	0.812912
143.55	0.529445	143.55	0.564264	143.55	0.596425		143.55	0.6414	143.55	0.649367	143.55	0.656922		143.55	0.388486	143.55	0.387767	143.55	0.388348		143.55	0.866756	143.55	0.915146	143.55	0.948869		143.55	0.832102	143.55	0.8193	143.55	0.813337
143.65	0.529437	143.65	0.564688	143.65	0.596605		143.65	0.641744	143.65	0.649382	143.65	0.657359		143.65	0.388267	143.65	0.388623	143.65	0.38809		143.65	0.86728	143.65	0.915463	143.65	0.949382		143.65	0.83188	143.65	0.819095	143.65	0.813161
143.75	0.529187	143.75	0.56425	143.75	0.59667		143.75	0.642282	143.75	0.649878	143.75	0.657443		143.75	0.388698	143.75	0.388534	143.75	0.388614		143.75	0.867868	143.75	0.91608	143.75	0.949272		143.75	0.832737	143.75	0.819082	143.75	0.81309
143.85	0.529355	143.85	0.564699	143.85	0.597003		143.85	0.642187	143.85	0.649899	143.85	0.657809		143.85	0.388836	143.85	0.388601	143.85	0.388747		143.85	0.867885	143.85	0.915786	143.85	0.950341		143.85	0.832367	143.85	0.819727	143.85	0.813141
143.95	0.529826	143.95	0.564748	143.95	0.597007		143.95	0.64245	143.95	0.649836	143.95	0.657983		143.95	0.388875	143.95	0.38892	143.95	0.388988		143.95	0.86864	143.95	0.91685	143.95	0.950554		143.95	0.832754	143.95	0.81995	143.95	0.813665
144.05	0.529914	144.05	0.564397	144.05	0.597209		144.05	0.642644	144.05	0.65024	144.05	0.658058		144.05	0.389226	144.05	0.389126	144.05	0.389		144.05	0.869028	144.05	0.917444	144.05	0.951088		144.05	0.83245	144.05	0.819946	144.05	0.813709
144.15	0.529839	144.15	0.564735	144.15	0.597054		144.15	0.643296	144.15	0.650806	144.15	0.658381		144.15	0.38916	144.15	0.38934	144.15	0.389071		144.15	0.869857	144.15	0.917211	144.15	0.951326		144.15	0.832808	144.15	0.820109	144.15	0.813747
144.25	0.52974	144.25	0.564508	144.25	0.596782		144.25	0.643417	144.25	0.651143	144.25	0.658722		144.25	0.389526	144.25	0.389896	144.25	0.389176		144.25	0.869496	144.25	0.918214	144.25	0.951797		144.25	0.832851	144.25	0.820476	144.25	0.81374
144.35	0.529917	144.35	0.564872	144.35	0.597178		144.35	0.643646	144.35	0.651334	144.35	0.658585		144.35	0.389238	144.35	0.389579	144.35	0.389347		144.35	0.870325	144.35	0.918608	144.35	0.952596		144.35	0.833201	144.35	0.820479	144.35	0.81394
144.45	0.529965	144.45	0.56534	144.45	0.597318		144.45	0.643521	144.45	0.651345	144.45	0.658914		144.45	0.389431	144.45	0.39056	144.45	0.389844		144.45	0.870792	144.45	0.919121	144.45	0.95339		144.45	0.833421	144.45	0.821206	144.45	0.814221
144.55	0.529832	144.55	0.565311	144.55	0.597387		144.55	0.644296	144.55	0.651411	144.55	0.658969		144.55	0.389601	144.55	0.390319	144.55	0.389258		144.55	0.871344	144.55	0.919379	144.55	0.95356		144.55	0.833881	144.55	0.820956	144.55	0.814006
144.65	0.530092	144.65	0.56474	144.65	0.597098		144.65	0.644306	144.65	0.651815	144.65	0.659646		144.65	0.38939	144.65	0.390783	144.65	0.390009		144.65	0.871689	144.65	0.920089	144.65	0.953679		144.65	0.833701	144.65	0.821366	144.65	0.814383
144.75	0.529888	144.75	0.565332	144.75	0.597335		144.75	0.644065	144.75	0.651754	144.75	0.659693		144.75	0.389991	144.75	0.3911	144.75	0.390106		144.75	0.871604	144.75	0.920743	144.75	0.954665		144.75	0.834156	144.75	0.821205	144.75	0.814516
144.85	0.530106	144.85	0.565402	144.85	0.597499		144.85	0.644591	144.85	0.65264	144.85	0.659606		144.85	0.390136	144.85	0.391444	144.85	0.389732		144.85	0.872459	144.85	0.921207	144.85	0.954675		144.85	0.833432	144.85	0.821508	144.85	0.814387
144.95	0.529889	144.95	0.564916	144.95	0.59717		144.95	0.644986	144.95	0.652513	144.95	0.659793		144.95	0.389733	144.95	0.391046	144.95	0.390362		144.95	0.873128	144.95	0.921471	144.95	0.955254		144.95	0.83446	144.95	0.821658	144.95	0.814424
145.05	0.530227	145.05	0.565394	145.05	0.597561		145.05	0.645243	145.05	0.652785	145.05	0.660335		145.05	0.390462	145.05	0.391364	145.05	0.390736		145.05	0.873813	145.05	0.922163	145.05	0.955479		145.05	0.834416	145.05	0.822191	145.05	0.814943
145.15	0.530216	145.15	0.565446	145.15	0.597547		145.15	0.645018	145.15	0.652866	145.15	0.66037		145.15	0.390721	145.15	0.391427	145.15	0.39081		145.15	0.873718	145.15	0.922574	145.15	0.956468		145.15	0.834449	145.15	0.821829	145.15	0.8149
145.25	0.530549	145.25	0.565062	145.25	0.597258		145.25	0.645644	145.25	0.653048	145.25	0.660719		145.25	0.390674	145.25	0.39163	145.25	0.389918		145.25	0.874386	145.25	0.922987	145.25	0.956638		145.25	0.83448	145.25	0.822428	145.25	0.815263
145.35	0.530462	145.35	0.565738	145.35	0.597574		145.35	0.645912	145.35	0.65379	145.35	0.660992		145.35	0.390433	145.35	0.391871	145.35	0.390916		145.35	0.87491	145.35	0.92361	145.35	0.956903		145.35	0.834623	145.35	0.822241	145.35	0.815607
145.45	0.530367	145.45	0.565674	145.45	0.597788		145.45	0.64581	145.45	0.653676	145.45	0.661742		145.45	0.391221	145.45	0.39209	145.45	0.391029		145.45	0.875318	145.45	0.924121	145.45	0.957335		145.45	0.835145	145.45	0.82267	145.45	0.815423
145.55	0.530247	145.55	0.565567	145.55	0.597501		145.55	0.645984	145.55	0.653557	145.55	0.661914		145.55	0.390761	145.55	0.392145	145.55	0.390665		145.55	0.875528	145.55	0.924025	145.55	0.958387		145.55	0.835257	145.55	0.822512	145.55	0.815604
145.65	0.53071	145.65	0.565575	145.65	0.597803		145.65	0.646277	145.65	0.654534	145.65	0.661484		145.65	0.390721	145.65	0.391853	145.65	0.390402		145.65	0.876451	145.65	0.925315	145.65	0.959242		145.65	0.835525	145.65	0.822893	145.65	0.815842
145.75	0.530554	145.75	0.564986	145.75	0.597527		145.75	0.646732	145.75	0.654771	145.75	0.662103		145.75	0.39111	145.75	0.39314	145.75	0.390894		145.75	0.876375	145.75	0.925309	145.75	0.958948		145.75	0.835328	145.75	0.823139	145.75	0.815846
145.85	0.530306	145.85	0.565645	145.85	0.597889		145.85	0.646773	145.85	0.654509	145.85	0.662252		145.85	0.390813	145.85	0.392685	145.85	0.391374		145.85	0.877185	145.85	0.926022	145.85	0.959801		145.85	0.835859	145.85	0.822831	145.85	0.815755
145.95	0.530804	145.95	0.565665	145.95	0.597528		145.95	0.646831	145.95	0.654838	145.95	0.662308		145.95	0.39148	145.95	0.393319	145.95	0.391044		145.95	0.877101	145.95	0.926597	145.95	0.960652		145.95	0.835611	145.95	0.823468	145.95	0.816065
146.05	0.530667	146.05	0.565757	146.05	0.597722		146.05	0.647396	146.05	0.655076	146.05	0.662636		146.05	0.391321	146.05	0.393072	146.05	0.391314		146.05	0.877651	146.05	0.926957	146.05	0.961013		146.05	0.835815	146.05	0.823812	146.05	0.816418
146.15	0.530686	146.15	0.56592	146.15	0.597938		146.15	0.647692	146.15	0.655367	146.15	0.662945		146.15	0.391608	146.15	0.392824	146.15	0.391549		146.15	0.877974	146.15	0.92752	146.15	0.961087		146.15	0.836325	146.15	0.823503	146.15	0.816208
146.25	0.53046	146.25	0.565771	146.25	0.597658		146.25	0.648125	146.25	0.65515	146.25	0.662867		146.25	0.391873	146.25	0.393262	146.25	0.391919		146.25	0.878519	146.25	0.927474	146.25	0.96114		146.25	0.836269	146.25	0.824179	146.25	0.816711
146.35	0.530891	146.35	0.566041	146.35	0.59827		146.35	0.648031	146.35	0.655662	146.35	0.663021		146.35	0.392122	146.35	0.393573	146.35	0.391436		146.35	0.878913	146.35	0.928507	146.35	0.962494		146.35	0.836321	146.35	0.824173	146.35	0.816283
146.45	0.530698	146.45	0.565836	146.45	0.598406		146.45	0.647879	146.45	0.656103	146.45	0.663454		146.45	0.391477	146.45	0.393378	146.45	0.392015		146.45	0.879123	146.45	0.928904	146.45	0.962891		146.45	0.836565	146.45	0.824309	146.45	0.817169
146.55	0.531171	146.55	0.566228	146.55	0.597887		146.55	0.648612	146.55	0.656098	146.55	0.663922		146.55	0.392209	146.55	0.393647	146.55	0.391901		146.55	0.88016	146.55	0.929096	146.55	0.962761		146.55	0.836678	146.55	0.824513	146.55	0.816667
146.65	0.531068	146.65	0.566029	146.65	0.598395		146.65	0.648758	146.65	0.656487	146.65	0.664014		146.65	0.392066	146.65	0.393998	146.65	0.392066		146.65	0.880259	146.65	0.92985	146.65	0.963467		146.65	0.836712	146.65	0.824622	146.65	0.816835
146.75	0.530937	146.75	0.566311	146.75	0.59812		146.75	0.648775	146.75	0.656503	146.75	0.664074		146.75	0.392203	146.75	0.39389	146.75	0.392183		146.75	0.880535	146.75	0.930312	146.75	0.964077		146.75	0.836858	146.75	0.824681	146.75	0.816984
146.85	0.531182	146.85	0.565889	146.85	0.598052		146.85	0.649114	146.85	0.656971	146.85	0.664228		146.85	0.392891	146.85	0.393426	146.85	0.391953		146.85	0.880781	146.85	0.930726	146.85	0.965043		146.85	0.836715	146.85	0.824427	146.85	0.816905
146.95	0.53147	146.95	0.56622	146.95	0.598284		146.95	0.649464	146.95	0.657022	146.95	0.664838		146.95	0.392444	146.95	0.394127	146.95	0.392613		146.95	0.881759	146.95	0.931225	146.95	0.964692		146.95	0.837169	146.95	0.824739	146.95	0.818047
147.05	0.530976	147.05	0.566283	147.05	0.598591		147.05	0.649902	147.05	0.65744	147.05	0.664908		147.05	0.392639	147.05	0.394059	147.05	0.392969		147.05	0.881795	147.05	0.931513	147.05	0.965552		147.05	0.837237	147.05	0.824585	147.05	0.817545
147.15	0.531383	147.15	0.566199	147.15	0.598203		147.15	0.649914	147.15	0.657289	147.15	0.665146		147.15	0.392662	147.15	0.394176	147.15	0.392562		147.15	0.882314	147.15	0.932197	147.15	0.966219		147.15	0.837192	147.15	0.825362	147.15	0.818019
147.25	0.530921	147.25	0.566516	147.25	0.598446		147.25	0.64981	147.25	0.657728	147.25	0.665402		147.25	0.393116	147.25	0.394131	147.25	0.39331		147.25	0.883045	147.25	0.93266	147.25	0.966449		147.25	0.836997	147.25	0.825802	147.25	0.817736
147.35	0.531197	147.35	0.566621	147.35	0.598747		147.35	0.650663	147.35	0.657963	147.35	0.665396		147.35	0.393038	147.35	0.394651	147.35	0.392919		147.35	0.883657	147.35	0.932938	147.35	0.967121		147.35	0.838189	147.35	0.82553	147.35	0.817697
147.45	0.531457	147.45	0.566515	147.45	0.598525		147.45	0.650502	147.45	0.65791	147.45	0.665688		147.45	0.392748	147.45	0.394148	147.45	0.393099		147.45	0.884165	147.45	0.933729	147.45	0.96739		147.45	0.838188	147.45	0.825721	147.45	0.818052
147.55	0.531387	147.55	0.566062	147.55	0.598659		147.55	0.650892	147.55	0.658272	147.55	0.665979		147.55	0.393363	147.55	0.394519	147.55	0.393137		147.55	0.884138	147.55	0.934382	147.55	0.96839		147.55	0.838001	147.55	0.826015	147.55	0.818419
147.65	0.531334	147.65	0.566507	147.65	0.598829		147.65	0.651103	147.65	0.65856	147.65	0.665567		147.65	0.392792	147.65	0.395079	147.65	0.393152		147.65	0.884605	147.65	0.934805	147.65	0.969007		147.65	0.838084	147.65	0.825701	147.65	0.818098
147.75	0.531004	147.75	0.566733	147.75	0.598517		147.75	0.651214	147.75	0.659039	147.75	0.666371		147.75	0.393724	147.75	0.394534	147.75	0.393522		147.75	0.884638	147.75	0.93468	147.75	0.968955		147.75	0.838726	147.75	0.826193	147.75	0.818386
147.85	0.531365	147.85	0.566417	147.85	0.598453		147.85	0.651641	147.85	0.659295	147.85	0.666771		147.85	0.393345	147.85	0.394327	147.85	0.3937		147.85	0.885412	147.85	0.935108	147.85	0.969197		147.85	0.838745	147.85	0.82585	147.85	0.818937
147.95	0.53143	147.95	0.566658	147.95	0.598592		147.95	0.651811	147.95	0.659472	147.95	0.666446		147.95	0.393334	147.95	0.394893	147.95	0.394017		147.95	0.885388	147.95	0.936453	147.95	0.969495		147.95	0.838601	147.95	0.826237	147.95	0.818754
148.05	0.53175	148.05	0.566891	148.05	0.598861		148.05	0.652296	148.05	0.6596	148.05	0.667075		148.05	0.393596	148.05	0.395137	148.05	0.393833		148.05	0.88588	148.05	0.93551	148.05	0.970278		148.05	0.838536	148.05	0.826709	148.05	0.819049
148.15	0.531611	148.15	0.567134	148.15	0.598574		148.15	0.652593	148.15	0.659647	148.15	0.667471		148.15	0.393449	148.15	0.394922	148.15	0.39397		148.15	0.887042	148.15	0.936577	148.15	0.970862		148.15	0.839348	148.15	0.826505	148.15	0.819191
148.25	0.531747	148.25	0.567137	148.25	0.599111		148.25	0.652618	148.25	0.659864	148.25	0.667605		148.25	0.394824	148.25	0.39503	148.25	0.393892		148.25	0.887448	148.25	0.937074	148.25	0.971188		148.25	0.839435	148.25	0.826898	148.25	0.819413
148.35	0.531987	148.35	0.56705	148.35	0.59912		148.35	0.652346	148.35	0.660116	148.35	0.667385		148.35	0.394308	148.35	0.395166	148.35	0.394436		148.35	0.88793	148.35	0.938199	148.35	0.972147		148.35	0.839292	148.35	0.826595	148.35	0.819715
148.45	0.53172	148.45	0.566916	148.45	0.598627		148.45	0.652788	148.45	0.660707	148.45	0.667696		148.45	0.393988	148.45	0.395669	148.45	0.394199		148.45	0.888218	148.45	0.938704	148.45	0.972404		148.45	0.839375	148.45	0.827223	148.45	0.819413
148.55	0.5319	148.55	0.566946	148.55	0.599747		148.55	0.653622	148.55	0.660527	148.55	0.668251		148.55	0.394124	148.55	0.395646	148.55	0.39468		148.55	0.888622	148.55	0.938743	148.55	0.972574		148.55	0.839595	148.55	0.826631	148.55	0.820063
148.65	0.531653	148.65	0.567282	148.65	0.599037		148.65	0.653374	148.65	0.660593	148.65	0.668637		148.65	0.394661	148.65	0.395453	148.65	0.39486		148.65	0.889151	148.65	0.939008	148.65	0.973214		148.65	0.839636	148.65	0.827458	148.65	0.819781
148.75	0.532308	148.75	0.566897	148.75	0.599401		148.75	0.653495	148.75	0.661389	148.75	0.668413		148.75	0.393964	148.75	0.395405	148.75	0.394652		148.75	0.889566	148.75	0.939794	148.75	0.973903		148.75	0.840081	148.75	0.827553	148.75	0.819745
148.85	0.532462	148.85	0.566827	148.85	0.599279		148.85	0.653951	148.85	0.661647	148.85	0.668849		148.85	0.394768	148.85	0.395689	148.85	0.394563		148.85	0.889603	148.85	0.940291	148.85	0.974144		148.85	0.839645	148.85	0.827902	148.85	0.819923
148.95	0.531997	148.95	0.56719	148.95	0.599393		148.95	0.653691	148.95	0.661935	148.95	0.669287		148.95	0.394826	148.95	0.395627	148.95	0.394892		148.95	0.890499	148.95	0.939991	148.95	0.974679		148.95	0.840165	148.95	0.828019	148.95	0.819853
149.05	0.532095	149.05	0.567549	149.05	0.598958		149.05	0.654395	149.05	0.661601	149.05	0.669277		149.05	0.394343	149.05	0.395553	149.05	0.395593		149.05	0.890955	149.05	0.941084	149.05	0.97472		149.05	0.840454	149.05	0.828309	149.05	0.820116
149.15	0.532827	149.15	0.567412	149.15	0.599602		149.15	0.654223	149.15	0.66215	149.15	0.669508		149.15	0.394805	149.15	0.39617	149.15	0.395078		149.15	0.890806	149.15	0.941782	149.15	0.975661		149.15	0.840191	149.15	0.828358	149.15	0.820592
149.25	0.532527	149.25	0.567431	149.25	0.599403		149.25	0.654816	149.25	0.662204	149.25	0.669716		149.25	0.395485	149.25	0.395534	149.25	0.395239		149.25	0.89137	149.25	0.942082	149.25	0.976164		149.25	0.840529	149.25	0.828302	149.25	0.820707
149.35	0.532415	149.35	0.567377	149.35	0.599636		149.35	0.654861	149.35	0.662596	149.35	0.670193		149.35	0.395073	149.35	0.395587	149.35	0.395257		149.35	0.891719	149.35	0.942386	149.35	0.976896		149.35	0.840987	149.35	0.828742	149.35	0.821135
149.45	0.532558	149.45	0.567575	149.45	0.599689		149.45	0.655411	149.45	0.662584	149.45	0.670119		149.45	0.395862	149.45	0.395608	149.45	0.395495		149.45	0.89241	149.45	0.942689	149.45	0.977372		149.45	0.841271	149.45	0.828727	149.45	0.820811
149.55	0.532802	149.55	0.567307	149.55	0.59955		149.55	0.65531	149.55	0.663129	149.55	0.670506		149.55	0.395856	149.55	0.39569	149.55	0.395957		149.55	0.892189	149.55	0.944273	149.55	0.978421		149.55	0.841245	149.55	0.828936	149.55	0.821031
149.65	0.532603	149.65	0.567935	149.65	0.59955		149.65	0.655687	149.65	0.663298	149.65	0.670451		149.65	0.395467	149.65	0.395977	149.65	0.396201		149.65	0.893446	149.65	0.944048	149.65	0.978727		149.65	0.840706	149.65	0.828797	149.65	0.821382
149.75	0.532417	149.75	0.567385	149.75	0.599922		149.75	0.65588	149.75	0.663437	149.75	0.67064		149.75	0.395613	149.75	0.396218	149.75	0.395929		149.75	0.893762	149.75	0.944325	149.75	0.978918		149.75	0.84117	149.75	0.829155	149.75	0.821783
149.85	0.532206	149.85	0.56754	149.85	0.599985		149.85	0.655801	149.85	0.663766	149.85	0.671268		149.85	0.395356	149.85	0.396078	149.85	0.396335		149.85	0.89409	149.85	0.945111	149.85	0.979156		149.85	0.841678	149.85	0.829239	149.85	0.821528
149.95	0.532599	149.95	0.568013	149.95	0.599776		149.95	0.656345	149.95	0.663746	149.95	0.671389		149.95	0.39608	149.95	0.396314	149.95	0.395919		149.95	0.89453	149.95	0.945904	149.95	0.980368		149.95	0.841643	149.95	0.829775	149.95	0.821418
150.05	0.532892	150.05	0.567798	150.05	0.599799		150.05	0.656477	150.05	0.663741	150.05	0.671304		150.05	0.396281	150.05	0.396467	150.05	0.396257		150.05	0.895156	150.05	0.946576	150.05	0.980653		150.05	0.841651	150.05	0.829411	150.05	0.821875
150.15	0.53299	150.15	0.567746	150.15	0.599701		150.15	0.656986	150.15	0.664439	150.15	0.67155		150.15	0.396531	150.15	0.396095	150.15	0.396306		150.15	0.895194	150.15	0.946057	150.15	0.981194		150.15	0.841582	150.15	0.829928	150.15	0.821987
150.25	0.532699	150.25	0.567625	150.25	0.599962		150.25	0.657393	150.25	0.6642	150.25	0.671806		150.25	0.396309	150.25	0.396103	150.25	0.396614		150.25	0.895738	150.25	0.94655	150.25	0.981456		150.25	0.842301	150.25	0.829692	150.25	0.822183
150.35	0.53285	150.35	0.568198	150.35	0.599822		150.35	0.65731	150.35	0.664448	150.35	0.67172		150.35	0.396718	150.35	0.39681	150.35	0.396408		150.35	0.89602	150.35	0.947773	150.35	0.982698		150.35	0.842311	150.35	0.830126	150.35	0.822366
150.45	0.533072	150.45	0.567841	150.45	0.599982		150.45	0.657246	150.45	0.66511	150.45	0.672375		150.45	0.396965	150.45	0.396531	150.45	0.396662		150.45	0.897188	150.45	0.947838	150.45	0.983231		150.45	0.842113	150.45	0.830362	150.45	0.822537
150.55	0.53284	150.55	0.567736	150.55	0.60026		150.55	0.658024	150.55	0.665445	150.55	0.672947		150.55	0.397252	150.55	0.396515	150.55	0.397328		150.55	0.897267	150.55	0.948116	150.55	0.982866		150.55	0.843115	150.55	0.829988	150.55	0.822722
150.65	0.532801	150.65	0.568023	150.65	0.599988		150.65	0.657959	150.65	0.665448	150.65	0.672958		150.65	0.396978	150.65	0.396261	150.65	0.397399		150.65	0.897616	150.65	0.948773	150.65	0.983319		150.65	0.842646	150.65	0.83036	150.65	0.82272
150.75	0.532841	150.75	0.568359	150.75	0.600197		150.75	0.658075	150.75	0.665249	150.75	0.672751		150.75	0.396962	150.75	0.396568	150.75	0.397131		150.75	0.897914	150.75	0.949196	150.75	0.984552		150.75	0.843028	150.75	0.830546	150.75	0.822783
150.85	0.533019	150.85	0.568623	150.85	0.600092		150.85	0.658389	150.85	0.666279	150.85	0.673526		150.85	0.397441	150.85	0.397103	150.85	0.39694		150.85	0.89814	150.85	0.94986	150.85	0.98494		150.85	0.842889	150.85	0.830904	150.85	0.822801
150.95	0.532871	150.95	0.567873	150.95	0.600299		150.95	0.658724	150.95	0.666207	150.95	0.673699		150.95	0.397275	150.95	0.396979	150.95	0.396924		150.95	0.8992	150.95	0.949739	150.95	0.985389		150.95	0.843025	150.95	0.830795	150.95	0.823227
151.05	0.533322	151.05	0.568412	151.05	0.600397		151.05	0.658795	151.05	0.66656	151.05	0.674162		151.05	0.397724	151.05	0.397399	151.05	0.397716		151.05	0.899429	151.05	0.950588	151.05	0.985456		151.05	0.843063	151.05	0.831343	151.05	0.823404
151.15	0.533607	151.15	0.568133	151.15	0.600296		151.15	0.658749	151.15	0.666478	151.15	0.674039		151.15	0.397374	151.15	0.396989	151.15	0.397148		151.15	0.899697	151.15	0.950822	151.15	0.986471		151.15	0.843107	151.15	0.83165	151.15	0.823202
151.25	0.533382	151.25	0.568539	151.25	0.600694		151.25	0.659067	151.25	0.667268	151.25	0.67446		151.25	0.397532	151.25	0.39736	151.25	0.397608		151.25	0.90032	151.25	0.951375	151.25	0.986975		151.25	0.843558	151.25	0.83143	151.25	0.823948
151.35	0.533525	151.35	0.568522	151.35	0.600696		151.35	0.659911	151.35	0.667315	151.35	0.67416		151.35	0.397401	151.35	0.397684	151.35	0.397865		151.35	0.900856	151.35	0.951799	151.35	0.986967		151.35	0.843608	151.35	0.831625	151.35	0.823655
151.45	0.533434	151.45	0.569226	151.45	0.60058		151.45	0.659719	151.45	0.667056	151.45	0.674923		151.45	0.398031	151.45	0.397472	151.45	0.397431		151.45	0.901463	151.45	0.952641	151.45	0.987809		151.45	0.844041	151.45	0.831779	151.45	0.824076
151.55	0.533543	151.55	0.568946	151.55	0.600734		151.55	0.659815	151.55	0.667633	151.55	0.674948		151.55	0.397953	151.55	0.397311	151.55	0.398203		151.55	0.901669	151.55	0.952984	151.55	0.988966		151.55	0.843892	151.55	0.831774	151.55	0.824364
151.65	0.533093	151.65	0.569085	151.65	0.600424		151.65	0.660405	151.65	0.667626	151.65	0.675105		151.65	0.398198	151.65	0.397637	151.65	0.398017		151.65	0.901859	151.65	0.95327	151.65	0.989309		151.65	0.844258	151.65	0.831957	151.65	0.82441
151.75	0.533737	151.75	0.568764	151.75	0.60052		151.75	0.66074	151.75	0.668316	151.75	0.675665		151.75	0.398458	151.75	0.397987	151.75	0.398578		151.75	0.902402	151.75	0.953438	151.75	0.989743		151.75	0.844407	151.75	0.831959	151.75	0.824322
151.85	0.533686	151.85	0.568701	151.85	0.600938		151.85	0.66077	151.85	0.667752	151.85	0.67512		151.85	0.398676	151.85	0.397794	151.85	0.398566		151.85	0.902998	151.85	0.954042	151.85	0.990346		151.85	0.844467	151.85	0.83279	151.85	0.824648
151.95	0.533776	151.95	0.569091	151.95	0.600612		151.95	0.660837	151.95	0.668635	151.95	0.676027		151.95	0.398697	151.95	0.398234	151.95	0.398254		151.95	0.903088	151.95	0.95472	151.95	0.990975		151.95	0.84433	151.95	0.832195	151.95	0.824168
152.05	0.533565	152.05	0.569295	152.05	0.6006		152.05	0.66109	152.05	0.668468	152.05	0.675903		152.05	0.398695	152.05	0.398272	152.05	0.398964		152.05	0.903738	152.05	0.955159	152.05	0.991142		152.05	0.844812	152.05	0.832767	152.05	0.824657
152.15	0.533812	152.15	0.569153	152.15	0.600828		152.15	0.661267	152.15	0.668903	152.15	0.676321		152.15	0.398959	152.15	0.398587	152.15	0.399053		152.15	0.904286	152.15	0.9555	152.15	0.991248		152.15	0.845048	152.15	0.832795	152.15	0.825317
152.25	0.533683	152.25	0.56892	152.25	0.601086		152.25	0.661652	152.25	0.668924	152.25	0.67676		152.25	0.398614	152.25	0.398715	152.25	0.399021		152.25	0.904626	152.25	0.956042	152.25	0.991842		152.25	0.845128	152.25	0.833357	152.25	0.825116
152.35	0.533902	152.35	0.569142	152.35	0.601039		152.35	0.661898	152.35	0.66906	152.35	0.676458		152.35	0.398745	152.35	0.398491	152.35	0.399217		152.35	0.90464	152.35	0.956964	152.35	0.993055		152.35	0.844997	152.35	0.833297	152.35	0.825317
152.45	0.533954	152.45	0.569072	152.45	0.601335		152.45	0.662069	152.45	0.669588	152.45	0.676791		152.45	0.398971	152.45	0.3988	152.45	0.398768		152.45	0.904959	152.45	0.957382	152.45	0.993043		152.45	0.844917	152.45	0.832824	152.45	0.82551
152.55	0.533966	152.55	0.568926	152.55	0.601454		152.55	0.66255	152.55	0.669985	152.55	0.677128		152.55	0.398956	152.55	0.399266	152.55	0.399666		152.55	0.905752	152.55	0.957482	152.55	0.993207		152.55	0.845248	152.55	0.833608	152.55	0.825653
152.65	0.534344	152.65	0.569006	152.65	0.600947		152.65	0.662959	152.65	0.670101	152.65	0.677235		152.65	0.39952	152.65	0.399136	152.65	0.39915		152.65	0.906027	152.65	0.957964	152.65	0.993816		152.65	0.845616	152.65	0.833533	152.65	0.825761
152.75	0.533934	152.75	0.569274	152.75	0.601077		152.75	0.66299	152.75	0.670217	152.75	0.677773		152.75	0.39916	152.75	0.399084	152.75	0.400031		152.75	0.906402	152.75	0.958804	152.75	0.995081		152.75	0.845722	152.75	0.833704	152.75	0.826229
152.85	0.534071	152.85	0.569306	152.85	0.600995		152.85	0.663024	152.85	0.670531	152.85	0.677339		152.85	0.399593	152.85	0.398911	152.85	0.40018		152.85	0.907045	152.85	0.958992	152.85	0.995578		152.85	0.845671	152.85	0.833727	152.85	0.826437
152.95	0.534236	152.95	0.569215	152.95	0.601126		152.95	0.663261	152.95	0.670729	152.95	0.677982		152.95	0.399087	152.95	0.399537	152.95	0.400224		152.95	0.907849	152.95	0.959015	152.95	0.995429		152.95	0.846055	152.95	0.834057	152.95	0.826667
153.05	0.53411	153.05	0.569294	153.05	0.601243		153.05	0.663621	153.05	0.670683	153.05	0.678192		153.05	0.399508	153.05	0.399529	153.05	0.399515		153.05	0.908055	153.05	0.959942	153.05	0.996184		153.05	0.846167	153.05	0.834085	153.05	0.826413
153.15	0.53436	153.15	0.569469	153.15	0.601457		153.15	0.663263	153.15	0.671358	153.15	0.678132		153.15	0.40006	153.15	0.399101	153.15	0.399576		153.15	0.9086	153.15	0.961041	153.15	0.997149		153.15	0.846292	153.15	0.834012	153.15	0.826602
153.25	0.534573	153.25	0.569623	153.25	0.601488		153.25	0.663973	153.25	0.671684	153.25	0.678292		153.25	0.399921	153.25	0.399917	153.25	0.39963		153.25	0.908702	153.25	0.961763	153.25	0.997099		153.25	0.846197	153.25	0.833759	153.25	0.826552
153.35	0.534008	153.35	0.569653	153.35	0.601475		153.35	0.664132	153.35	0.671822	153.35	0.67878		153.35	0.400323	153.35	0.400002	153.35	0.400263		153.35	0.909623	153.35	0.961355	153.35	0.997422		153.35	0.846577	153.35	0.834702	153.35	0.827
153.45	0.534087	153.45	0.569612	153.45	0.601718		153.45	0.664543	153.45	0.67199	153.45	0.679176		153.45	0.400253	153.45	0.39997	153.45	0.39996		153.45	0.909586	153.45	0.961748	153.45	0.997885		153.45	0.847222	153.45	0.83489	153.45	0.82666
153.55	0.534278	153.55	0.569373	153.55	0.601618		153.55	0.664735	153.55	0.672273	153.55	0.679309		153.55	0.400146	153.55	0.399679	153.55	0.40033		153.55	0.91062	153.55	0.962545	153.55	0.998302		153.55	0.84633	153.55	0.834977	153.55	0.827297
153.65	0.534753	153.65	0.569694	153.65	0.601457		153.65	0.665009	153.65	0.672403	153.65	0.679273		153.65	0.400381	153.65	0.400086	153.65	0.400353		153.65	0.910923	153.65	0.962754	153.65	0.999588		153.65	0.846716	153.65	0.834976	153.65	0.827355
153.75	0.534353	153.75	0.569807	153.75	0.601622		153.75	0.665244	153.75	0.672641	153.75	0.679677		153.75	0.400223	153.75	0.39985	153.75	0.400767		153.75	0.911377	153.75	0.962642	153.75	0.999512		153.75	0.847423	153.75	0.83489	153.75	0.827544
153.85	0.534191	153.85	0.570084	153.85	0.601486		153.85	0.665467	153.85	0.672665	153.85	0.680089		153.85	0.400266	153.85	0.400157	153.85	0.40111		153.85	0.911728	153.85	0.963434	153.85	0.999994		153.85	0.847764	153.85	0.835205	153.85	0.827597
153.95	0.534681	153.95	0.57002	153.95	0.60191		153.95	0.665353	153.95	0.673224	153.95	0.680096		153.95	0.401221	153.95	0.400548	153.95	0.400893		153.95	0.911289	153.95	0.964588	153.95	1.00024		153.95	0.84709	153.95	0.834805	153.95	0.827352
154.05	0.534486	154.05	0.570258	154.05	0.601645		154.05	0.665817	154.05	0.673703	154.05	0.680735		154.05	0.401011	154.05	0.400287	154.05	0.401013		154.05	0.912098	154.05	0.964457	154.05	1.00064		154.05	0.847503	154.05	0.835609	154.05	0.828379
154.15	0.53443	154.15	0.56989	154.15	0.601841		154.15	0.665929	154.15	0.673498	154.15	0.681075		154.15	0.400844	154.15	0.401036	154.15	0.401055		154.15	0.912666	154.15	0.965187	154.15	1.00119		154.15	0.847797	154.15	0.835602	154.15	0.828213
154.25	0.534642	154.25	0.570032	154.25	0.602153		154.25	0.666307	154.25	0.673535	154.25	0.681223		154.25	0.401334	154.25	0.40051	154.25	0.401472		154.25	0.913395	154.25	0.965172	154.25	1.00158		154.25	0.847611	154.25	0.835727	154.25	0.828252
154.35	0.535027	154.35	0.570177	154.35	0.601798		154.35	0.666321	154.35	0.67443	154.35	0.680864		154.35	0.401446	154.35	0.400925	154.35	0.401116		154.35	0.913439	154.35	0.966546	154.35	1.00169		154.35	0.847829	154.35	0.835506	154.35	0.828342
154.45	0.534763	154.45	0.570117	154.45	0.602501		154.45	0.666339	154.45	0.674484	154.45	0.680603		154.45	0.401689	154.45	0.400962	154.45	0.40122		154.45	0.914091	154.45	0.966657	154.45	1.00325		154.45	0.847845	154.45	0.836107	154.45	0.82831
154.55	0.5347	154.55	0.570055	154.55	0.602546		154.55	0.666822	154.55	0.674546	154.55	0.681581		154.55	0.40164	154.55	0.401164	154.55	0.401154		154.55	0.914562	154.55	0.96624	154.55	1.00375		154.55	0.848387	154.55	0.835673	154.55	0.828442
154.65	0.535232	154.65	0.570169	154.65	0.602358		154.65	0.667214	154.65	0.674613	154.65	0.68166		154.65	0.401738	154.65	0.401318	154.65	0.401402		154.65	0.914833	154.65	0.967234	154.65	1.00381		154.65	0.848565	154.65	0.835735	154.65	0.828699
154.75	0.535011	154.75	0.570339	154.75	0.60189		154.75	0.6672	154.75	0.675141	154.75	0.682004		154.75	0.401423	154.75	0.40143	154.75	0.402138		154.75	0.915311	154.75	0.968196	154.75	1.00468		154.75	0.848436	154.75	0.835789	154.75	0.828947
154.85	0.535233	154.85	0.570253	154.85	0.602033		154.85	0.667587	154.85	0.675652	154.85	0.682217		154.85	0.401992	154.85	0.401232	154.85	0.401789		154.85	0.915901	154.85	0.968257	154.85	1.00531		154.85	0.848592	154.85	0.835918	154.85	0.828864
154.95	0.534974	154.95	0.570717	154.95	0.602399		154.95	0.668312	154.95	0.675545	154.95	0.682884		154.95	0.401821	154.95	0.401413	154.95	0.402104		154.95	0.916197	154.95	0.968487	154.95	1.00493		154.95	0.84969	154.95	0.836258	154.95	0.829009
155.05	0.535036	155.05	0.570613	155.05	0.602248		155.05	0.668238	155.05	0.675655	155.05	0.682892		155.05	0.402434	155.05	0.402042	155.05	0.402028		155.05	0.916869	155.05	0.968918	155.05	1.00555		155.05	0.848904	155.05	0.836093	155.05	0.829674
155.15	0.535592	155.15	0.570647	155.15	0.602289		155.15	0.668218	155.15	0.675759	155.15	0.682784		155.15	0.402385	155.15	0.401755	155.15	0.402367		155.15	0.91675	155.15	0.96974	155.15	1.00625		155.15	0.849502	155.15	0.836333	155.15	0.829761
155.25	0.535633	155.25	0.570904	155.25	0.60258		155.25	0.668541	155.25	0.67617	155.25	0.683045		155.25	0.402395	155.25	0.402125	155.25	0.40187		155.25	0.917968	155.25	0.970399	155.25	1.00703		155.25	0.84917	155.25	0.836417	155.25	0.829729
155.35	0.535446	155.35	0.570838	155.35	0.602463		155.35	0.668974	155.35	0.676083	155.35	0.683331		155.35	0.402481	155.35	0.402118	155.35	0.402217		155.35	0.91782	155.35	0.970618	155.35	1.0073		155.35	0.849578	155.35	0.836467	155.35	0.830108
155.45	0.53549	155.45	0.570902	155.45	0.602146		155.45	0.669019	155.45	0.676641	155.45	0.683435		155.45	0.402729	155.45	0.401996	155.45	0.402595		155.45	0.918288	155.45	0.971039	155.45	1.00761		155.45	0.849918	155.45	0.836764	155.45	0.830053
155.55	0.535541	155.55	0.571255	155.55	0.602601		155.55	0.669246	155.55	0.676794	155.55	0.683829		155.55	0.403047	155.55	0.402318	155.55	0.402866		155.55	0.918444	155.55	0.971219	155.55	1.00835		155.55	0.848846	155.55	0.836354	155.55	0.83028
155.65	0.535747	155.65	0.5712	155.65	0.602588		155.65	0.669412	155.65	0.677136	155.65	0.684009		155.65	0.402713	155.65	0.402309	155.65	0.402782		155.65	0.919047	155.65	0.972116	155.65	1.00911		155.65	0.84983	155.65	0.836689	155.65	0.83031
155.75	0.535291	155.75	0.571266	155.75	0.60254		155.75	0.66984	155.75	0.677242	155.75	0.684048		155.75	0.402579	155.75	0.402536	155.75	0.402558		155.75	0.919983	155.75	0.971871	155.75	1.00923		155.75	0.850268	155.75	0.837061	155.75	0.830833
155.85	0.535648	155.85	0.571556	155.85	0.603029		155.85	0.669872	155.85	0.677362	155.85	0.684511		155.85	0.402957	155.85	0.402242	155.85	0.40353		155.85	0.920437	155.85	0.972873	155.85	1.00969		155.85	0.850477	155.85	0.836919	155.85	0.830939
155.95	0.535862	155.95	0.57136	155.95	0.602783		155.95	0.669806	155.95	0.677935	155.95	0.68483		155.95	0.403509	155.95	0.403125	155.95	0.403189		155.95	0.920731	155.95	0.973165	155.95	1.01038		155.95	0.850481	155.95	0.837511	155.95	0.830884
156.05	0.535576	156.05	0.571297	156.05	0.602929		156.05	0.67037	156.05	0.678296	156.05	0.684929		156.05	0.403585	156.05	0.403316	156.05	0.403075		156.05	0.921079	156.05	0.973923	156.05	1.0109		156.05	0.850186	156.05	0.837395	156.05	0.831157
156.15	0.535898	156.15	0.571151	156.15	0.602828		156.15	0.670891	156.15	0.678388	156.15	0.685203		156.15	0.403525	156.15	0.403375	156.15	0.403821		156.15	0.921653	156.15	0.974012	156.15	1.01145		156.15	0.851051	156.15	0.837799	156.15	0.831186
156.25	0.536144	156.25	0.570995	156.25	0.602879		156.25	0.670929	156.25	0.67849	156.25	0.685543		156.25	0.403702	156.25	0.403048	156.25	0.403104		156.25	0.922004	156.25	0.97418	156.25	1.01187		156.25	0.851159	156.25	0.837613	156.25	0.831568
156.35	0.53579	156.35	0.571358	156.35	0.6032		156.35	0.671061	156.35	0.678738	156.35	0.685505		156.35	0.403722	156.35	0.403139	156.35	0.40376		156.35	0.922333	156.35	0.975063	156.35	1.01244		156.35	0.85103	156.35	0.837761	156.35	0.831187
156.45	0.535967	156.45	0.571996	156.45	0.603203		156.45	0.6716	156.45	0.67887	156.45	0.685524		156.45	0.403827	156.45	0.403354	156.45	0.403636		156.45	0.922593	156.45	0.975783	156.45	1.01272		156.45	0.850927	156.45	0.837956	156.45	0.83145
156.55	0.535999	156.55	0.571368	156.55	0.602949		156.55	0.671602	156.55	0.679658	156.55	0.685977		156.55	0.404259	156.55	0.403672	156.55	0.403879		156.55	0.923388	156.55	0.97552	156.55	1.01302		156.55	0.851475	156.55	0.837846	156.55	0.831577
156.65	0.536321	156.65	0.571446	156.65	0.603066		156.65	0.671644	156.65	0.679653	156.65	0.686415		156.65	0.403847	156.65	0.403645	156.65	0.404211		156.65	0.923533	156.65	0.976334	156.65	1.01356		156.65	0.851807	156.65	0.837834	156.65	0.831872
156.75	0.536607	156.75	0.57173	156.75	0.603132		156.75	0.671664	156.75	0.679724	156.75	0.686511		156.75	0.404668	156.75	0.403395	156.75	0.404109		156.75	0.92387	156.75	0.977142	156.75	1.01431		156.75	0.851477	156.75	0.838232	156.75	0.831761
156.85	0.535992	156.85	0.571526	156.85	0.603255		156.85	0.672691	156.85	0.680008	156.85	0.68653		156.85	0.40444	156.85	0.404143	156.85	0.404164		156.85	0.924767	156.85	0.976655	156.85	1.01488		156.85	0.85147	156.85	0.838034	156.85	0.832105
156.95	0.536073	156.95	0.571912	156.95	0.603431		156.95	0.672578	156.95	0.680589	156.95	0.686796		156.95	0.404697	156.95	0.404373	156.95	0.404543		156.95	0.925159	156.95	0.977331	156.95	1.01474		156.95	0.851923	156.95	0.838374	156.95	0.832046
157.05	0.536254	157.05	0.571534	157.05	0.603559		157.05	0.672817	157.05	0.680632	157.05	0.687045		157.05	0.404274	157.05	0.403755	157.05	0.404196		157.05	0.925599	157.05	0.978334	157.05	1.01511		157.05	0.852079	157.05	0.838577	157.05	0.83212
157.15	0.53643	157.15	0.571869	157.15	0.603558		157.15	0.672701	157.15	0.68042	157.15	0.686944		157.15	0.404428	157.15	0.404407	157.15	0.404787		157.15	0.925912	157.15	0.979139	157.15	1.01603		157.15	0.852458	157.15	0.83864	157.15	0.832563
157.25	0.53668	157.25	0.571729	157.25	0.603513		157.25	0.672956	157.25	0.680678	157.25	0.687817		157.25	0.404877	157.25	0.404362	157.25	0.404607		157.25	0.926433	157.25	0.979355	157.25	1.01692		157.25	0.851813	157.25	0.839094	157.25	0.832769
157.35	0.536655	157.35	0.571437	157.35	0.603669		157.35	0.673484	157.35	0.68102	157.35	0.687803		157.35	0.405174	157.35	0.40473	157.35	0.40486		157.35	0.926683	157.35	0.978805	157.35	1.01649		157.35	0.852392	157.35	0.83912	157.35	0.833171
157.45	0.536322	157.45	0.571831	157.45	0.60402		157.45	0.673724	157.45	0.681132	157.45	0.687886		157.45	0.404386	157.45	0.404619	157.45	0.404769		157.45	0.927368	157.45	0.980026	157.45	1.01712		157.45	0.852575	157.45	0.838918	157.45	0.832859
157.55	0.536417	157.55	0.571544	157.55	0.603658		157.55	0.6737	157.55	0.681544	157.55	0.688305		157.55	0.405357	157.55	0.404616	157.55	0.405237		157.55	0.927154	157.55	0.980876	157.55	1.01786		157.55	0.852172	157.55	0.839564	157.55	0.833118
157.65	0.536921	157.65	0.571629	157.65	0.603711		157.65	0.674331	157.65	0.682166	157.65	0.688539		157.65	0.404848	157.65	0.404468	157.65	0.405747		157.65	0.927817	157.65	0.980664	157.65	1.01802		157.65	0.852786	157.65	0.839695	157.65	0.833487
157.75	0.537129	157.75	0.572005	157.75	0.60395		157.75	0.674255	157.75	0.682103	157.75	0.688333		157.75	0.405261	157.75	0.40523	157.75	0.404958		157.75	0.928333	157.75	0.980987	157.75	1.01846		157.75	0.853054	157.75	0.839651	157.75	0.833165
157.85	0.536671	157.85	0.572097	157.85	0.603771		157.85	0.674782	157.85	0.681965	157.85	0.688646		157.85	0.406103	157.85	0.405255	157.85	0.405303		157.85	0.929168	157.85	0.981652	157.85	1.01842		157.85	0.853079	157.85	0.83988	157.85	0.833363
157.95	0.536776	157.95	0.572133	157.95	0.604267		157.95	0.674983	157.95	0.682041	157.95	0.689238		157.95	0.405576	157.95	0.40546	157.95	0.405412		157.95	0.928898	157.95	0.982088	157.95	1.01944		157.95	0.853193	157.95	0.840003	157.95	0.83393
158.05	0.536935	158.05	0.572057	158.05	0.603681		158.05	0.675173	158.05	0.682317	158.05	0.689554		158.05	0.405146	158.05	0.405082	158.05	0.405615		158.05	0.92988	158.05	0.982473	158.05	1.01966		158.05	0.853629	158.05	0.840319	158.05	0.8336
158.15	0.536981	158.15	0.572105	158.15	0.603979		158.15	0.675194	158.15	0.683159	158.15	0.689242		158.15	0.405715	158.15	0.405551	158.15	0.405729		158.15	0.930386	158.15	0.982976	158.15	1.02007		158.15	0.853479	158.15	0.83999	158.15	0.834306
158.25	0.537375	158.25	0.572176	158.25	0.60417		158.25	0.675574	158.25	0.682929	158.25	0.69006		158.25	0.406403	158.25	0.405733	158.25	0.40592		158.25	0.930638	158.25	0.983184	158.25	1.02001		158.25	0.853811	158.25	0.840084	158.25	0.833986
158.35	0.537597	158.35	0.572381	158.35	0.603894		158.35	0.675481	158.35	0.683136	158.35	0.690018		158.35	0.406283	158.35	0.405961	158.35	0.405799		158.35	0.931011	158.35	0.984483	158.35	1.02072		158.35	0.853995	158.35	0.840567	158.35	0.834382
158.45	0.537422	158.45	0.572653	158.45	0.604199		158.45	0.676146	158.45	0.683808	158.45	0.69023		158.45	0.405863	158.45	0.406025	158.45	0.405917		158.45	0.931342	158.45	0.984515	158.45	1.0212		158.45	0.853793	158.45	0.840519	158.45	0.834437
158.55	0.537729	158.55	0.572426	158.55	0.604235		158.55	0.676095	158.55	0.683748	158.55	0.69041		158.55	0.40659	158.55	0.406212	158.55	0.405979		158.55	0.932193	158.55	0.984482	158.55	1.02152		158.55	0.854131	158.55	0.840704	158.55	0.834438
158.65	0.537537	158.65	0.572224	158.65	0.60403		158.65	0.676347	158.65	0.684306	158.65	0.690782		158.65	0.40625	158.65	0.406057	158.65	0.40627		158.65	0.932007	158.65	0.985454	158.65	1.02233		158.65	0.854182	158.65	0.841008	158.65	0.834542
158.75	0.537294	158.75	0.57235	158.75	0.604258		158.75	0.676405	158.75	0.684132	158.75	0.690901		158.75	0.406581	158.75	0.406067	158.75	0.406791		158.75	0.933046	158.75	0.985857	158.75	1.02293		158.75	0.854241	158.75	0.841058	158.75	0.834709
158.85	0.537794	158.85	0.572482	158.85	0.604444		158.85	0.677077	158.85	0.684691	158.85	0.690618		158.85	0.406501	158.85	0.406121	158.85	0.406229		158.85	0.933357	158.85	0.986379	158.85	1.02342		158.85	0.854267	158.85	0.841639	158.85	0.834579
158.95	0.537972	158.95	0.572727	158.95	0.604469		158.95	0.676928	158.95	0.685139	158.95	0.691303		158.95	0.407078	158.95	0.406293	158.95	0.406375		158.95	0.933768	158.95	0.986522	158.95	1.0233		158.95	0.854793	158.95	0.841377	158.95	0.834943
159.05	0.537286	159.05	0.572713	159.05	0.604787		159.05	0.677574	159.05	0.685312	159.05	0.69133		159.05	0.407069	159.05	0.406341	159.05	0.406767		159.05	0.934253	159.05	0.987198	159.05	1.02381		159.05	0.85532	159.05	0.841512	159.05	0.834859
159.15	0.537528	159.15	0.572934	159.15	0.604655		159.15	0.6772	159.15	0.685363	159.15	0.691693		159.15	0.407014	159.15	0.406632	159.15	0.406783		159.15	0.934006	159.15	0.987578	159.15	1.02471		159.15	0.854683	159.15	0.841905	159.15	0.835362
159.25	0.537581	159.25	0.573061	159.25	0.604278		159.25	0.677665	159.25	0.685778	159.25	0.691741		159.25	0.407758	159.25	0.4064	159.25	0.406623		159.25	0.934367	159.25	0.988206	159.25	1.02473		159.25	0.855065	159.25	0.841408	159.25	0.835279
159.35	0.537854	159.35	0.572591	159.35	0.604536		159.35	0.678179	159.35	0.685951	159.35	0.692007		159.35	0.407273	159.35	0.406842	159.35	0.407038		159.35	0.93557	159.35	0.988561	159.35	1.02557		159.35	0.855487	159.35	0.841854	159.35	0.835414
159.45	0.537659	159.45	0.572741	159.45	0.604751		159.45	0.677998	159.45	0.686178	159.45	0.692247		159.45	0.407726	159.45	0.407132	159.45	0.407121		159.45	0.93585	159.45	0.988962	159.45	1.02589		159.45	0.855742	159.45	0.842443	159.45	0.83522
159.55	0.537849	159.55	0.573028	159.55	0.604664		159.55	0.678173	159.55	0.686132	159.55	0.692419		159.55	0.407493	159.55	0.406807	159.55	0.406718		159.55	0.936158	159.55	0.989769	159.55	1.02632		159.55	0.855547	159.55	0.842758	159.55	0.835782
159.65	0.538361	159.65	0.572992	159.65	0.60489		159.65	0.678694	159.65	0.686528	159.65	0.692847		159.65	0.407466	159.65	0.407186	159.65	0.406889		159.65	0.936801	159.65	0.989931	159.65	1.02723		159.65	0.855614	159.65	0.842377	159.65	0.835658
159.75	0.538359	159.75	0.573202	159.75	0.604947		159.75	0.678933	159.75	0.687112	159.75	0.693254		159.75	0.407655	159.75	0.407308	159.75	0.406968		159.75	0.937222	159.75	0.99034	159.75	1.02786		159.75	0.855876	159.75	0.842589	159.75	0.835948
159.85	0.538283	159.85	0.573383	159.85	0.605113		159.85	0.679415	159.85	0.687187	159.85	0.693364		159.85	0.408022	159.85	0.407594	159.85	0.407759		159.85	0.937674	159.85	0.990796	159.85	1.02817		159.85	0.855952	159.85	0.842672	159.85	0.836213
159.95	0.538519	159.95	0.573425	159.95	0.605286		159.95	0.678993	159.95	0.686944	159.95	0.693707		159.95	0.408306	159.95	0.407703	159.95	0.407213		159.95	0.938206	159.95	0.991493	159.95	1.02915		159.95	0.856548	159.95	0.842508	159.95	0.835738
160.05	0.538672	160.05	0.57329	160.05	0.604668		160.05	0.679571	160.05	0.687634	160.05	0.693773		160.05	0.408365	160.05	0.407725	160.05	0.407979		160.05	0.938489	160.05	0.991675	160.05	1.02945		160.05	0.856349	160.05	0.842803	160.05	0.836292
160.15	0.538727	160.15	0.573058	160.15	0.604716		160.15	0.679994	160.15	0.687761	160.15	0.694259		160.15	0.407643	160.15	0.407916	160.15	0.407685		160.15	0.93891	160.15	0.992061	160.15	1.02911		160.15	0.856551	160.15	0.843053	160.15	0.836536
160.25	0.538556	160.25	0.573112	160.25	0.605278		160.25	0.679927	160.25	0.687787	160.25	0.694248		160.25	0.408443	160.25	0.407804	160.25	0.408055		160.25	0.939631	160.25	0.992808	160.25	1.02999		160.25	0.857301	160.25	0.84344	160.25	0.836642
160.35	0.538312	160.35	0.57317	160.35	0.604816		160.35	0.680629	160.35	0.688057	160.35	0.694111		160.35	0.408736	160.35	0.408033	160.35	0.408285		160.35	0.940054	160.35	0.993105	160.35	1.03097		160.35	0.857186	160.35	0.843826	160.35	0.836873
160.45	0.53896	160.45	0.573317	160.45	0.605114		160.45	0.680228	160.45	0.688729	160.45	0.694456		160.45	0.409095	160.45	0.408612	160.45	0.408255		160.45	0.940312	160.45	0.993615	160.45	1.03111		160.45	0.856942	160.45	0.843345	160.45	0.837056
160.55	0.538713	160.55	0.573507	160.55	0.605151		160.55	0.680547	160.55	0.688623	160.55	0.694486		160.55	0.40907	160.55	0.408303	160.55	0.408399		160.55	0.940859	160.55	0.993563	160.55	1.03194		160.55	0.857033	160.55	0.843885	160.55	0.836522
160.65	0.53851	160.65	0.573606	160.65	0.605239		160.65	0.680899	160.65	0.688941	160.65	0.69528		160.65	0.409159	160.65	0.408455	160.65	0.408484		160.65	0.941305	160.65	0.994323	160.65	1.03168		160.65	0.857614	160.65	0.843608	160.65	0.836965
160.75	0.538773	160.75	0.573212	160.75	0.605322		160.75	0.680779	160.75	0.68943	160.75	0.695409		160.75	0.40849	160.75	0.408325	160.75	0.408418		160.75	0.941163	160.75	0.994872	160.75	1.03333		160.75	0.857682	160.75	0.844008	160.75	0.836798
160.85	0.538895	160.85	0.573322	160.85	0.605193		160.85	0.681525	160.85	0.689556	160.85	0.695819		160.85	0.408867	160.85	0.408725	160.85	0.409102		160.85	0.942304	160.85	0.995185	160.85	1.03363		160.85	0.857122	160.85	0.84429	160.85	0.83754
160.95	0.538641	160.95	0.573576	160.95	0.605546		160.95	0.681746	160.95	0.690163	160.95	0.695919		160.95	0.409742	160.95	0.408616	160.95	0.408983		160.95	0.942497	160.95	0.995956	160.95	1.03305		160.95	0.857898	160.95	0.844488	160.95	0.837145
161.05	0.53912	161.05	0.573524	161.05	0.605774		161.05	0.682277	161.05	0.690322	161.05	0.695926		161.05	0.409185	161.05	0.409001	161.05	0.409033		161.05	0.942523	161.05	0.995824	161.05	1.03432		161.05	0.858113	161.05	0.844431	161.05	0.837512
161.15	0.539121	161.15	0.573577	161.15	0.605725		161.15	0.681944	161.15	0.690174	161.15	0.695742		161.15	0.41017	161.15	0.409064	161.15	0.408639		161.15	0.943438	161.15	0.997655	161.15	1.03473		161.15	0.858278	161.15	0.844602	161.15	0.837591
161.25	0.539339	161.25	0.573819	161.25	0.605952		161.25	0.682522	161.25	0.690651	161.25	0.69642		161.25	0.410168	161.25	0.409151	161.25	0.409024		161.25	0.943807	161.25	0.997366	161.25	1.03533		161.25	0.857858	161.25	0.844593	161.25	0.837056
161.35	0.538879	161.35	0.574296	161.35	0.60568		161.35	0.682415	161.35	0.690707	161.35	0.696505		161.35	0.409887	161.35	0.409516	161.35	0.408986		161.35	0.944209	161.35	0.997514	161.35	1.03546		161.35	0.858784	161.35	0.844707	161.35	0.837831
161.45	0.539021	161.45	0.574019	161.45	0.605587		161.45	0.682906	161.45	0.690363	161.45	0.696848		161.45	0.410417	161.45	0.409068	161.45	0.409743		161.45	0.944188	161.45	0.997818	161.45	1.03616		161.45	0.858904	161.45	0.844638	161.45	0.838286
161.55	0.539066	161.55	0.574029	161.55	0.605714		161.55	0.682902	161.55	0.691128	161.55	0.697501		161.55	0.410415	161.55	0.409842	161.55	0.409346		161.55	0.944847	161.55	0.998941	161.55	1.03679		161.55	0.858969	161.55	0.845179	161.55	0.838078
161.65	0.539057	161.65	0.573986	161.65	0.60588		161.65	0.683195	161.65	0.691455	161.65	0.697578		161.65	0.410535	161.65	0.410013	161.65	0.409121		161.65	0.945403	161.65	0.999095	161.65	1.03744		161.65	0.859093	161.65	0.845172	161.65	0.838176
161.75	0.539265	161.75	0.573933	161.75	0.605471		161.75	0.683869	161.75	0.691361	161.75	0.697739		161.75	0.410762	161.75	0.410176	161.75	0.409884		161.75	0.946215	161.75	0.999078	161.75	1.03799		161.75	0.859268	161.75	0.845417	161.75	0.838414
161.85	0.538634	161.85	0.57403	161.85	0.605956		161.85	0.683728	161.85	0.691574	161.85	0.698045		161.85	0.410591	161.85	0.409445	161.85	0.409973		161.85	0.946019	161.85	1.00027	161.85	1.03771		161.85	0.859693	161.85	0.845658	161.85	0.838611
161.95	0.539414	161.95	0.574229	161.95	0.605792		161.95	0.683991	161.95	0.691973	161.95	0.698129		161.95	0.411174	161.95	0.40973	161.95	0.410147		161.95	0.946692	161.95	1.00084	161.95	1.03878		161.95	0.859215	161.95	0.845818	161.95	0.83894
162.05	0.539137	162.05	0.574327	162.05	0.606051		162.05	0.68466	162.05	0.692217	162.05	0.697927		162.05	0.411077	162.05	0.409996	162.05	0.410305		162.05	0.947367	162.05	1.00107	162.05	1.0392		162.05	0.859341	162.05	0.845897	162.05	0.838833
162.15	0.539222	162.15	0.574469	162.15	0.606097		162.15	0.684427	162.15	0.692988	162.15	0.698678		162.15	0.410768	162.15	0.410427	162.15	0.410445		162.15	0.947821	162.15	1.00139	162.15	1.03986		162.15	0.860019	162.15	0.845868	162.15	0.838537
162.25	0.539403	162.25	0.574676	162.25	0.606158		162.25	0.684485	162.25	0.692657	162.25	0.699203		162.25	0.411369	162.25	0.410002	162.25	0.410538		162.25	0.948258	162.25	1.0016	162.25	1.04005		162.25	0.860368	162.25	0.846462	162.25	0.838988
162.35	0.539257	162.35	0.574561	162.35	0.606108		162.35	0.684923	162.35	0.692954	162.35	0.698547		162.35	0.411292	162.35	0.41018	162.35	0.410429		162.35	0.948253	162.35	1.00234	162.35	1.04092		162.35	0.859886	162.35	0.846208	162.35	0.839262
162.45	0.539035	162.45	0.574501	162.45	0.606138		162.45	0.684908	162.45	0.69327	162.45	0.699098		162.45	0.410891	162.45	0.410983	162.45	0.41058		162.45	0.948936	162.45	1.0027	162.45	1.04142		162.45	0.860399	162.45	0.846111	162.45	0.839454
162.55	0.539693	162.55	0.57416	162.55	0.6062		162.55	0.685915	162.55	0.694047	162.55	0.699591		162.55	0.411607	162.55	0.410947	162.55	0.410219		162.55	0.949349	162.55	1.0033	162.55	1.0412		162.55	0.860754	162.55	0.846442	162.55	0.83952
162.65	0.53936	162.65	0.574732	162.65	0.606479		162.65	0.685504	162.65	0.693374	162.65	0.699813		162.65	0.411854	162.65	0.410437	162.65	0.410574		162.65	0.949472	162.65	1.00356	162.65	1.04184		162.65	0.860362	162.65	0.846842	162.65	0.83935
162.75	0.539552	162.75	0.574961	162.75	0.606449		162.75	0.685418	162.75	0.693891	162.75	0.699771		162.75	0.412059	162.75	0.411097	162.75	0.410359		162.75	0.950076	162.75	1.00442	162.75	1.04236		162.75	0.860823	162.75	0.846783	162.75	0.839439
162.85	0.539594	162.85	0.57434	162.85	0.606428		162.85	0.685868	162.85	0.694097	162.85	0.700103		162.85	0.412038	162.85	0.411405	162.85	0.411173		162.85	0.951058	162.85	1.00466	162.85	1.04265		162.85	0.860804	162.85	0.847047	162.85	0.84013
162.95	0.539654	162.95	0.574404	162.95	0.606491		162.95	0.6866	162.95	0.69437	162.95	0.700472		162.95	0.411949	162.95	0.411221	162.95	0.411109		162.95	0.951102	162.95	1.00521	162.95	1.04337		162.95	0.860961	162.95	0.847186	162.95	0.839938
163.05	0.539777	163.05	0.575136	163.05	0.60657		163.05	0.686667	163.05	0.694763	163.05	0.700775		163.05	0.412452	163.05	0.411133	163.05	0.411054		163.05	0.95123	163.05	1.00577	163.05	1.04396		163.05	0.861509	163.05	0.847028	163.05	0.839755
163.15	0.539739	163.15	0.575003	163.15	0.606589		163.15	0.686721	163.15	0.695034	163.15	0.700673		163.15	0.412387	163.15	0.411139	163.15	0.411509		163.15	0.951992	163.15	1.00589	163.15	1.04458		163.15	0.861568	163.15	0.847384	163.15	0.840279
163.25	0.53986	163.25	0.574936	163.25	0.606787		163.25	0.686688	163.25	0.69505	163.25	0.701292		163.25	0.412798	163.25	0.411182	163.25	0.412052		163.25	0.952685	163.25	1.00707	163.25	1.04504		163.25	0.861506	163.25	0.847232	163.25	0.840581
163.35	0.540084	163.35	0.574819	163.35	0.606718		163.35	0.68692	163.35	0.695291	163.35	0.701277		163.35	0.412883	163.35	0.411883	163.35	0.411162		163.35	0.953097	163.35	1.007	163.35	1.04484		163.35	0.862018	163.35	0.847771	163.35	0.840632
163.45	0.539877	163.45	0.57513	163.45	0.606938		163.45	0.687249	163.45	0.694928	163.45	0.701393		163.45	0.413108	163.45	0.411477	163.45	0.411488		163.45	0.953692	163.45	1.00729	163.45	1.04578		163.45	0.862109	163.45	0.847599	163.45	0.840679
163.55	0.539521	163.55	0.575489	163.55	0.606599		163.55	0.687271	163.55	0.695684	163.55	0.701461		163.55	0.412864	163.55	0.412162	163.55	0.412203		163.55	0.953904	163.55	1.00815	163.55	1.04727		163.55	0.862277	163.55	0.847625	163.55	0.840327
163.65	0.539903	163.65	0.575064	163.65	0.606611		163.65	0.687509	163.65	0.696071	163.65	0.701717		163.65	0.412869	163.65	0.412248	163.65	0.412204		163.65	0.954375	163.65	1.00849	163.65	1.04725		163.65	0.862543	163.65	0.847611	163.65	0.841008
163.75	0.539865	163.75	0.57536	163.75	0.606884		163.75	0.688118	163.75	0.696355	163.75	0.702186		163.75	0.413189	163.75	0.411916	163.75	0.411988		163.75	0.955014	163.75	1.00858	163.75	1.04753		163.75	0.862543	163.75	0.848103	163.75	0.840971
163.85	0.539762	163.85	0.575219	163.85	0.607219		163.85	0.688264	163.85	0.696813	163.85	0.702718		163.85	0.413708	163.85	0.412384	163.85	0.411941		163.85	0.954941	163.85	1.00919	163.85	1.048		163.85	0.86279	163.85	0.848251	163.85	0.840742
163.95	0.539662	163.95	0.575179	163.95	0.607461		163.95	0.688386	163.95	0.696657	163.95	0.702771		163.95	0.413195	163.95	0.412299	163.95	0.412684		163.95	0.955759	163.95	1.0102	163.95	1.04883		163.95	0.862258	163.95	0.848209	163.95	0.840881
164.05	0.540263	164.05	0.575715	164.05	0.606802		164.05	0.68873	164.05	0.696947	164.05	0.702814		164.05	0.413382	164.05	0.411967	164.05	0.412035		164.05	0.956577	164.05	1.01028	164.05	1.04955		164.05	0.862722	164.05	0.848218	164.05	0.841364
164.15	0.539802	164.15	0.575372	164.15	0.607579		164.15	0.688876	164.15	0.697491	164.15	0.703453		164.15	0.414146	164.15	0.412786	164.15	0.41238		164.15	0.956203	164.15	1.01039	164.15	1.04909		164.15	0.863309	164.15	0.848582	164.15	0.841292
164.25	0.539936	164.25	0.575446	164.25	0.606896		164.25	0.689272	164.25	0.697615	164.25	0.703013		164.25	0.413649	164.25	0.412604	164.25	0.412554		164.25	0.95698	164.25	1.01101	164.25	1.04984		164.25	0.863597	164.25	0.848592	164.25	0.841376
164.35	0.539941	164.35	0.575173	164.35	0.607482		164.35	0.689503	164.35	0.697322	164.35	0.703547		164.35	0.414517	164.35	0.412932	164.35	0.41215		164.35	0.957054	164.35	1.01207	164.35	1.05134		164.35	0.863629	164.35	0.848474	164.35	0.841634
164.45	0.540172	164.45	0.57591	164.45	0.607333		164.45	0.689492	164.45	0.698414	164.45	0.703965		164.45	0.41392	164.45	0.412914	164.45	0.413107		164.45	0.957294	164.45	1.01231	164.45	1.05108		164.45	0.863689	164.45	0.84921	164.45	0.841985
164.55	0.540166	164.55	0.575046	164.55	0.607534		164.55	0.69035	164.55	0.698391	164.55	0.704187		164.55	0.413971	164.55	0.413231	164.55	0.413246		164.55	0.958337	164.55	1.01247	164.55	1.05158		164.55	0.864216	164.55	0.849414	164.55	0.841949
164.65	0.540387	164.65	0.57561	164.65	0.607651		164.65	0.690031	164.65	0.698105	164.65	0.704431		164.65	0.41462	164.65	0.413056	164.65	0.412987		164.65	0.958617	164.65	1.01283	164.65	1.05172		164.65	0.864247	164.65	0.849412	164.65	0.841719
164.75	0.540617	164.75	0.575679	164.75	0.607436		164.75	0.690184	164.75	0.69847	164.75	0.704737		164.75	0.414544	164.75	0.413422	164.75	0.413374		164.75	0.959045	164.75	1.0134	164.75	1.0529		164.75	0.864198	164.75	0.849766	164.75	0.841689
164.85	0.540407	164.85	0.575512	164.85	0.607031		164.85	0.690773	164.85	0.698624	164.85	0.704669		164.85	0.414519	164.85	0.413248	164.85	0.413542		164.85	0.959632	164.85	1.01386	164.85	1.05281		164.85	0.864069	164.85	0.849631	164.85	0.841631
164.95	0.540397	164.95	0.575732	164.95	0.607739		164.95	0.691064	164.95	0.699009	164.95	0.704853		164.95	0.41453	164.95	0.413396	164.95	0.413887		164.95	0.960262	164.95	1.01442	164.95	1.05358		164.95	0.864261	164.95	0.849528	164.95	0.84232
165.05	0.540664	165.05	0.57578	165.05	0.607822		165.05	0.691235	165.05	0.69942	165.05	0.705087		165.05	0.414554	165.05	0.413821	165.05	0.413811		165.05	0.960306	165.05	1.01485	165.05	1.05408		165.05	0.864195	165.05	0.849761	165.05	0.84209
165.15	0.540712	165.15	0.575909	165.15	0.60732		165.15	0.691065	165.15	0.699228	165.15	0.705784		165.15	0.415126	165.15	0.41372	165.15	0.413802		165.15	0.960821	165.15	1.01544	165.15	1.05491		165.15	0.864104	165.15	0.849842	165.15	0.842323
165.25	0.540181	165.25	0.575392	165.25	0.607522		165.25	0.691338	165.25	0.699819	165.25	0.705073		165.25	0.415358	165.25	0.413672	165.25	0.413742		165.25	0.961563	165.25	1.01574	165.25	1.05568		165.25	0.864924	165.25	0.849974	165.25	0.842752
165.35	0.540573	165.35	0.576319	165.35	0.607872		165.35	0.691855	165.35	0.699749	165.35	0.706017		165.35	0.415167	165.35	0.413574	165.35	0.414239		165.35	0.961615	165.35	1.01645	165.35	1.05569		165.35	0.865101	165.35	0.850229	165.35	0.842731
165.45	0.540422	165.45	0.576185	165.45	0.608165		165.45	0.69193	165.45	0.699576	165.45	0.706364		165.45	0.41509	165.45	0.414233	165.45	0.414267		165.45	0.961892	165.45	1.01684	165.45	1.05574		165.45	0.865291	165.45	0.850725	165.45	0.842846
165.55	0.540613	165.55	0.576132	165.55	0.607991		165.55	0.692268	165.55	0.700493	165.55	0.706034		165.55	0.415406	165.55	0.414601	165.55	0.4143		165.55	0.962614	165.55	1.01772	165.55	1.05677		165.55	0.865547	165.55	0.850759	165.55	0.84255
165.65	0.540319	165.65	0.576218	165.65	0.607802		165.65	0.692552	165.65	0.700269	165.65	0.706353		165.65	0.415948	165.65	0.414299	165.65	0.413952		165.65	0.963089	165.65	1.01775	165.65	1.05756		165.65	0.865295	165.65	0.850691	165.65	0.843077
165.75	0.540107	165.75	0.576206	165.75	0.60777		165.75	0.692772	165.75	0.700831	165.75	0.707132		165.75	0.415355	165.75	0.413853	165.75	0.414004		165.75	0.963602	165.75	1.01797	165.75	1.05739		165.75	0.865842	165.75	0.85073	165.75	0.843222
165.85	0.54053	165.85	0.57645	165.85	0.608263		165.85	0.692775	165.85	0.700914	165.85	0.706937		165.85	0.41614	165.85	0.414586	165.85	0.41496		165.85	0.963885	165.85	1.01891	165.85	1.05733		165.85	0.865784	165.85	0.851268	165.85	0.843662
165.95	0.540275	165.95	0.57674	165.95	0.607902		165.95	0.692869	165.95	0.701031	165.95	0.70723		165.95	0.415943	165.95	0.414532	165.95	0.414762		165.95	0.964035	165.95	1.01934	165.95	1.05954		165.95	0.865958	165.95	0.851341	165.95	0.843406
166.05	0.540758	166.05	0.57661	166.05	0.607911		166.05	0.693427	166.05	0.701752	166.05	0.707756		166.05	0.415895	166.05	0.415098	166.05	0.41426		166.05	0.964674	166.05	1.01945	166.05	1.05966		166.05	0.865907	166.05	0.851442	166.05	0.843092
166.15	0.54054	166.15	0.575977	166.15	0.60812		166.15	0.693507	166.15	0.701775	166.15	0.707954		166.15	0.416118	166.15	0.414919	166.15	0.415544		166.15	0.965543	166.15	1.01989	166.15	1.05971		166.15	0.866187	166.15	0.85171	166.15	0.843945
166.25	0.5407	166.25	0.57649	166.25	0.608873		166.25	0.693827	166.25	0.701662	166.25	0.708366		166.25	0.416073	166.25	0.414976	166.25	0.415584		166.25	0.965501	166.25	1.02044	166.25	1.06004		166.25	0.866432	166.25	0.85197	166.25	0.843471
166.35	0.540849	166.35	0.576596	166.35	0.607893		166.35	0.693685	166.35	0.701769	166.35	0.708153		166.35	0.416262	166.35	0.415355	166.35	0.415567		166.35	0.966377	166.35	1.02113	166.35	1.06069		166.35	0.866443	166.35	0.851727	166.35	0.843851
166.45	0.540899	166.45	0.576513	166.45	0.608439		166.45	0.694468	166.45	0.702275	166.45	0.70844		166.45	0.41647	166.45	0.415468	166.45	0.415346		166.45	0.966369	166.45	1.02176	166.45	1.06149		166.45	0.86633	166.45	0.852207	166.45	0.844163
166.55	0.540897	166.55	0.576603	166.55	0.607982		166.55	0.694616	166.55	0.702633	166.55	0.70896		166.55	0.416412	166.55	0.415824	166.55	0.415696		166.55	0.967331	166.55	1.02176	166.55	1.06147		166.55	0.866605	166.55	0.852097	166.55	0.844356
166.65	0.540607	166.65	0.577012	166.65	0.608588		166.65	0.694819	166.65	0.70281	166.65	0.709248		166.65	0.416646	166.65	0.415252	166.65	0.41585		166.65	0.967335	166.65	1.02207	166.65	1.06243		166.65	0.866739	166.65	0.852387	166.65	0.843958
166.75	0.540801	166.75	0.576731	166.75	0.608716		166.75	0.694691	166.75	0.702379	166.75	0.709041		166.75	0.416506	166.75	0.415736	166.75	0.415663		166.75	0.967831	166.75	1.02333	166.75	1.06264		166.75	0.866951	166.75	0.852146	166.75	0.844441
166.85	0.541143	166.85	0.5768	166.85	0.608577		166.85	0.695126	166.85	0.703254	166.85	0.709279		166.85	0.41685	166.85	0.415977	166.85	0.415823		166.85	0.968228	166.85	1.02358	166.85	1.06338		166.85	0.866753	166.85	0.852513	166.85	0.844162
166.95	0.541253	166.95	0.576642	166.95	0.608765		166.95	0.695484	166.95	0.703748	166.95	0.709952		166.95	0.416911	166.95	0.415932	166.95	0.416086		166.95	0.968756	166.95	1.02359	166.95	1.06366		166.95	0.867661	166.95	0.85319	166.95	0.844309
167.05	0.54131	167.05	0.576936	167.05	0.608832		167.05	0.695497	167.05	0.703321	167.05	0.710569		167.05	0.417376	167.05	0.41619	167.05	0.415749		167.05	0.969319	167.05	1.02412	167.05	1.06378		167.05	0.86765	167.05	0.853385	167.05	0.844067
167.15	0.54132	167.15	0.577302	167.15	0.60885		167.15	0.695583	167.15	0.703476	167.15	0.710213		167.15	0.417638	167.15	0.416261	167.15	0.416109		167.15	0.969656	167.15	1.02476	167.15	1.06505		167.15	0.86716	167.15	0.853128	167.15	0.844968
167.25	0.541509	167.25	0.577	167.25	0.609102		167.25	0.696323	167.25	0.704064	167.25	0.710712		167.25	0.41718	167.25	0.416179	167.25	0.415959		167.25	0.970178	167.25	1.02508	167.25	1.06535		167.25	0.867273	167.25	0.853499	167.25	0.845365
167.35	0.541611	167.35	0.576847	167.35	0.608459		167.35	0.696219	167.35	0.704262	167.35	0.710849		167.35	0.41728	167.35	0.416184	167.35	0.416384		167.35	0.970224	167.35	1.02567	167.35	1.06544		167.35	0.867633	167.35	0.853418	167.35	0.845489
167.45	0.541516	167.45	0.577222	167.45	0.609071		167.45	0.696542	167.45	0.704263	167.45	0.711023		167.45	0.417901	167.45	0.416043	167.45	0.416397		167.45	0.970747	167.45	1.02603	167.45	1.06609		167.45	0.868069	167.45	0.853357	167.45	0.844857
167.55	0.541286	167.55	0.577221	167.55	0.608818		167.55	0.696936	167.55	0.704707	167.55	0.7113		167.55	0.417747	167.55	0.416339	167.55	0.416317		167.55	0.971472	167.55	1.02714	167.55	1.06687		167.55	0.868057	167.55	0.853506	167.55	0.84485
167.65	0.541422	167.65	0.577198	167.65	0.608884		167.65	0.697007	167.65	0.705388	167.65	0.711188		167.65	0.417676	167.65	0.416522	167.65	0.416528		167.65	0.972052	167.65	1.02744	167.65	1.06703		167.65	0.868302	167.65	0.853886	167.65	0.845631
167.75	0.541632	167.75	0.577163	167.75	0.608996		167.75	0.697578	167.75	0.704923	167.75	0.711868		167.75	0.418088	167.75	0.416845	167.75	0.417033		167.75	0.972265	167.75	1.02748	167.75	1.06731		167.75	0.86838	167.75	0.853613	167.75	0.84547
167.85	0.541358	167.85	0.577454	167.85	0.608846		167.85	0.697517	167.85	0.705229	167.85	0.712249		167.85	0.418362	167.85	0.416532	167.85	0.417453		167.85	0.972952	167.85	1.02786	167.85	1.06843		167.85	0.868699	167.85	0.854094	167.85	0.845256
167.95	0.54135	167.95	0.577366	167.95	0.609549		167.95	0.697198	167.95	0.705414	167.95	0.71227		167.95	0.418592	167.95	0.417361	167.95	0.417373		167.95	0.972808	167.95	1.02914	167.95	1.06905		167.95	0.868806	167.95	0.854584	167.95	0.845887
168.05	0.541289	168.05	0.577422	168.05	0.609278		168.05	0.697899	168.05	0.705768	168.05	0.712295		168.05	0.418326	168.05	0.416969	168.05	0.417402		168.05	0.973553	168.05	1.02883	168.05	1.06955		168.05	0.868606	168.05	0.853897	168.05	0.845783
168.15	0.541542	168.15	0.577454	168.15	0.609668		168.15	0.698429	168.15	0.706192	168.15	0.712746		168.15	0.41832	168.15	0.417223	168.15	0.417154		168.15	0.974091	168.15	1.02956	168.15	1.06946		168.15	0.869194	168.15	0.854713	168.15	0.846179
168.25	0.541679	168.25	0.577227	168.25	0.609409		168.25	0.698045	168.25	0.706154	168.25	0.713006		168.25	0.418649	168.25	0.417673	168.25	0.417434		168.25	0.974405	168.25	1.03008	168.25	1.07008		168.25	0.869201	168.25	0.855191	168.25	0.846022
168.35	0.541696	168.35	0.577784	168.35	0.609339		168.35	0.698407	168.35	0.70634	168.35	0.713269		168.35	0.418789	168.35	0.417501	168.35	0.417524		168.35	0.974916	168.35	1.03066	168.35	1.0712		168.35	0.869289	168.35	0.855163	168.35	0.846212
168.45	0.542033	168.45	0.577394	168.45	0.609173		168.45	0.698995	168.45	0.70626	168.45	0.713404		168.45	0.419077	168.45	0.417528	168.45	0.417781		168.45	0.975354	168.45	1.03105	168.45	1.07137		168.45	0.869067	168.45	0.855172	168.45	0.846527
168.55	0.542103	168.55	0.577512	168.55	0.609438		168.55	0.699303	168.55	0.706794	168.55	0.713903		168.55	0.419138	168.55	0.417802	168.55	0.418087		168.55	0.976033	168.55	1.03079	168.55	1.07137		168.55	0.869792	168.55	0.855577	168.55	0.846538
168.65	0.541926	168.65	0.57754	168.65	0.609186		168.65	0.699314	168.65	0.706785	168.65	0.713847		168.65	0.419204	168.65	0.418034	168.65	0.41827		168.65	0.97615	168.65	1.03156	168.65	1.07221		168.65	0.870002	168.65	0.8552	168.65	0.846646
168.75	0.542137	168.75	0.57794	168.75	0.60936		168.75	0.699194	168.75	0.70708	168.75	0.714237		168.75	0.4192	168.75	0.418141	168.75	0.417883		168.75	0.976485	168.75	1.03225	168.75	1.07308		168.75	0.870104	168.75	0.855885	168.75	0.846844
168.85	0.541838	168.85	0.577863	168.85	0.609556		168.85	0.699443	168.85	0.707309	168.85	0.714184		168.85	0.419829	168.85	0.418542	168.85	0.418414		168.85	0.97679	168.85	1.03317	168.85	1.07294		168.85	0.86979	168.85	0.856045	168.85	0.84683
168.95	0.541952	168.95	0.577995	168.95	0.609478		168.95	0.700023	168.95	0.707727	168.95	0.714694		168.95	0.419819	168.95	0.418071	168.95	0.418156		168.95	0.9777	168.95	1.03275	168.95	1.07287		168.95	0.870285	168.95	0.856267	168.95	0.846905
169.05	0.541644	169.05	0.578078	169.05	0.609633		169.05	0.700433	169.05	0.707519	169.05	0.714636		169.05	0.41956	169.05	0.418288	169.05	0.418007		169.05	0.978071	169.05	1.03298	169.05	1.07397		169.05	0.870386	169.05	0.856211	169.05	0.847519
169.15	0.541819	169.15	0.57809	169.15	0.609758		169.15	0.700202	169.15	0.707714	169.15	0.715148		169.15	0.420193	169.15	0.418512	169.15	0.418888		169.15	0.978706	169.15	1.03442	169.15	1.07538		169.15	0.870444	169.15	0.856755	169.15	0.847225
169.25	0.542038	169.25	0.577817	169.25	0.609321		169.25	0.700536	169.25	0.708162	169.25	0.715096		169.25	0.419926	169.25	0.418575	169.25	0.418673		169.25	0.978609	169.25	1.03394	169.25	1.07549		169.25	0.870842	169.25	0.856822	169.25	0.847449
169.35	0.542095	169.35	0.577995	169.35	0.610191		169.35	0.701074	169.35	0.708341	169.35	0.715689		169.35	0.41974	169.35	0.419159	169.35	0.419002		169.35	0.979233	169.35	1.03497	169.35	1.0751		169.35	0.870918	169.35	0.856848	169.35	0.847118
169.45	0.541793	169.45	0.578196	169.45	0.609741		169.45	0.700822	169.45	0.708721	169.45	0.715814		169.45	0.420023	169.45	0.419038	169.45	0.418401		169.45	0.97985	169.45	1.03515	169.45	1.07531		169.45	0.871174	169.45	0.856929	169.45	0.847477
169.55	0.542295	169.55	0.578305	169.55	0.609707		169.55	0.701026	169.55	0.708349	169.55	0.71591		169.55	0.42055	169.55	0.418849	169.55	0.419047		169.55	0.9797	169.55	1.0362	169.55	1.07659		169.55	0.871197	169.55	0.857251	169.55	0.847958
169.65	0.54146	169.65	0.57833	169.65	0.609746		169.65	0.701321	169.65	0.70903	169.65	0.716084		169.65	0.419953	169.65	0.41867	169.65	0.418752		169.65	0.980536	169.65	1.03644	169.65	1.07739		169.65	0.870719	169.65	0.856942	169.65	0.847894
169.75	0.542151	169.75	0.577969	169.75	0.610201		169.75	0.701961	169.75	0.709218	169.75	0.716585		169.75	0.420452	169.75	0.419367	169.75	0.419219		169.75	0.980816	169.75	1.03588	169.75	1.07735		169.75	0.871288	169.75	0.857495	169.75	0.847883
169.85	0.541985	169.85	0.578443	169.85	0.609691		169.85	0.701967	169.85	0.709392	169.85	0.716841		169.85	0.420141	169.85	0.419293	169.85	0.419346		169.85	0.981106	169.85	1.03757	169.85	1.07823		169.85	0.871592	169.85	0.857697	169.85	0.847917
169.95	0.542001	169.95	0.578107	169.95	0.610242		169.95	0.702134	169.95	0.709578	169.95	0.716916		169.95	0.420998	169.95	0.419826	169.95	0.419621		169.95	0.981959	169.95	1.03799	169.95	1.07836		169.95	0.871815	169.95	0.857828	169.95	0.848079
[truncated: 1,301 more rows]

## Sheet: Fig. 3a
Thin layer chromatography of the lipids.

## Sheet: Fig. 3e
Thin layer chromatography of the lipids

[truncated: 6 more sheets: Fig. 3f, Fig. 4d, Fig. S2b, Fig. S2c, Fig. S2d, Fig. S7]
